# Supplementary material for: Probing the orthogonality and robustness of the mammalian RNA-binding protein Musashi-1 in Escherichia coli
Source: J Biol Eng. 2024 Sep 30;18:52. doi: 10.1186/s13036-024-00448-x (PMC11443895; doi:10.1186/s13036-024-00448-x)
Supplement: Supplementary file 2 — Additional file 2: Dataset S1. Count data of RNA-seq and Ribo-seq. [file 13036_2024_448_MOESM2_ESM.xlsx]

## Sheet: RNA counts
Gene	baseMEan	log2FoldChange	ifcSE	pvalue	padj	V_Rep1_rna	V_Rep2_rna	M_Rep1_rna	M_Rep2_rna	Void_mean	Musashi_mean
THRL	0	0	1.13733	NA	NA	0	0	0	0	0	0
THRA	3508.57	-0.628387	0.333696	0.035731	0.0944125	4036.5	4746.73	2379.59	2871.47	4391.61	2625.53
THRB	960.269	-0.435838	0.364639	0.173988	0.317653	879.513	1399.05	702.435	860.081	1139.28	781.258
THRC	1721.06	-0.403471	0.403844	0.24414	0.406441	1306.41	2761.31	1203.57	1612.95	2033.86	1408.26
YAAX	15.9178	0.340288	0.578259	0.429587	0.600381	16.4587	8.91823	15.8922	22.4021	12.6885	19.1472
YAAA	630.826	-0.326418	0.32594	0.26541	0.429762	764.302	668.867	557.286	532.85	716.584	545.068
YAAJ	144.025	-0.335434	0.375122	0.306042	0.473131	193.39	137.118	120.781	124.812	165.254	122.796
TALB	26210.5	-0.25956	0.308416	0.354162	0.524933	29006.4	29026.6	23138	23671	29016.5	23404.5
MOG	625.808	0.301593	0.372504	0.354878	0.525532	391.923	693.392	749.052	668.863	542.658	708.958
SATP	119.32	1.90988	0.464994	1.84441e-06	2.29593e-05	30.8601	53.5094	183.29	209.62	42.1847	196.455
YAAW	21.5043	0.376405	0.525847	0.360225	0.530581	17.4874	16.7217	28.606	23.2022	17.1045	25.9041
MBIA	1.74433	0.0407155	0.881793	0.920489	NA	1.02867	2.22956	2.11896	1.60015	1.62911	1.85956
YAAI	5.41881	0.488977	0.782158	0.292404	NA	5.14335	1.11478	7.41636	8.00076	3.12906	7.70856
DNAK	78917.3	-2.53179	0.545982	4.03685e-08	7.47694e-07	165506	113314	8994.98	27854.6	139410	18424.8
DNAJ	5222.31	-1.26198	0.458316	0.00115253	0.00550285	8191.3	7413.27	1487.51	3797.16	7802.29	2642.33
INSL1	1274.84	0.159021	0.335527	0.59661	0.739614	981.352	1394.59	1323.29	1400.13	1187.97	1361.71
MOKC	30.5942	-0.123149	0.523524	0.76332	0.858914	16.4587	49.0502	29.6654	27.2026	32.7545	28.434
HOKC	21.0955	-0.0524145	0.539488	0.899526	0.939466	13.3727	30.099	23.3086	17.6017	21.7359	20.4551
SOKC	0	0	1.13733	NA	NA	0	0	0	0	0	0
NHAA	534.441	0.885351	0.394547	0.00997217	0.0328747	247.91	439.223	761.766	688.865	343.566	725.315
NHAR	291.253	0.400299	0.350192	0.197347	0.348529	210.877	273.121	327.379	353.633	241.999	340.506
INSB1	3.81161	0.753684	0.962316	0.111196	NA	0	2.22956	7.41636	5.60053	1.11478	6.50844
INSA1	2.52288	0.29314	0.864859	0.49719	NA	2.05734	1.11478	2.11896	4.80045	1.58606	3.45971
RPST	3671.16	2.34502	0.34244	1.29618e-13	6.71563e-12	1123.31	1071.3	6274.24	6215.79	1097.3	6245.01
YAAY	12.5139	0.176364	0.615054	0.687758	0.808358	15.4301	6.68867	9.53532	18.4017	11.0594	13.9685
RIBF	2455.58	-0.22004	0.354413	0.483068	0.647129	3355.52	2026.67	2135.91	2304.22	2691.09	2220.06
ILES	19263.5	-0.0315978	0.309845	0.910673	0.945955	18548	20489.6	17965.6	20050.7	19518.8	19008.1
LSPA	586.761	0.183712	0.320286	0.52531	0.682493	541.081	541.782	611.32	652.862	541.431	632.091
FKPB	923.992	0.458893	0.374294	0.160754	0.300064	539.023	944.217	1165.43	1047.3	741.62	1106.36
ISPH	1672.97	0.69337	0.355948	0.028008	0.0775325	966.95	1441.41	2185.71	2097.8	1204.18	2141.75
RIHC	1827.69	-0.762019	0.338432	0.0120739	0.0387374	2181.81	2568.45	1396.39	1164.11	2375.13	1280.25
DAPB	1298.93	0.00433049	0.321831	0.988111	0.993032	1142.85	1450.33	1293.62	1308.92	1296.59	1301.27
CARA	975.915	1.65027	0.445165	1.80784e-05	0.000166218	413.525	392.402	2116.84	980.893	402.964	1548.87
CARB	2375.23	1.18568	0.474785	0.00279847	0.011637	964.893	1511.64	5044.18	1980.19	1238.27	3512.18
CAIF	48.014	-1.02469	0.491894	0.0110967	0.0359029	57.6055	80.264	31.7844	22.4021	68.9348	27.0933
CAIE	11.7537	0.67095	0.658197	0.145863	0.278504	5.14335	8.91823	16.9517	16.0015	7.03079	16.4766
CAID	21.9147	0.0824792	0.511136	0.838081	0.90544	18.5161	23.4103	20.1301	25.6024	20.9632	22.8663
CAIC	108.468	0.297501	0.372015	0.360967	0.531233	91.5517	96.9857	119.721	125.612	94.2687	122.667
CAIB	145.576	0.455604	0.39395	0.180461	0.326208	134.756	98.1005	143.03	206.42	116.428	174.725
CAIA	99.0605	0.498909	0.41014	0.154713	0.291771	88.4656	65.7719	99.5911	142.413	77.1188	121.002
CAIT	18.2168	-0.140529	0.545306	0.736466	0.840753	19.5447	20.066	11.6543	21.602	19.8054	16.6282
FIXA	11.8594	0.0789393	0.591656	0.855085	0.913457	11.3154	11.1478	13.7732	11.2011	11.2316	12.4871
FIXB	16.2958	-0.018562	0.54911	0.964635	0.978933	18.5161	14.4921	13.7732	18.4017	16.5041	16.0875
FIXC	15.4167	0.0695315	0.576018	0.87085	0.924887	20.5734	8.91823	13.7732	18.4017	14.7458	16.0875
FIXX	2.64488	0.160152	0.83427	0.710527	NA	3.08601	1.11478	3.17844	3.2003	2.10039	3.18937
YAAU	13.9316	-0.0733397	0.573046	0.863559	0.919435	11.3154	17.8365	13.7732	12.8012	14.5759	13.2872
KEFF	84.6299	-0.481461	0.405491	0.166032	0.306042	87.437	118.166	62.5093	70.4067	102.802	66.458
KEFC	303.52	-0.508404	0.397054	0.137487	0.266402	257.168	484.928	241.561	230.422	371.048	235.992
FOLA	727.353	1.51861	0.368847	4.75843e-06	5.24248e-05	285.97	392.402	1178.14	1052.9	339.186	1115.52
APAH	750.402	0.409735	0.372988	0.209167	0.36419	448.5	785.919	917.509	849.68	617.209	883.595
APAG	248.839	0.673882	0.375471	0.0404721	0.104141	212.935	146.036	301.952	334.432	179.485	318.192
RSMA	1984.75	1.10955	0.330634	0.000227605	0.00141892	1196.34	1147.11	2737.7	2857.87	1171.73	2797.78
PDXA	1947.58	0.560044	0.321015	0.0531234	0.12899	1505.97	1516.1	2319.2	2449.03	1511.04	2384.12
SURA	6392.08	0.324879	0.332345	0.275286	0.439649	4627.99	6413.32	7280.74	7246.28	5520.65	7263.51
LPTD	14167.9	0.105849	0.306736	0.704609	0.820545	13895.3	13190.1	15084.9	14501.4	13542.7	14793.1
DJLA	657.107	0.749408	0.336512	0.0131135	0.0414486	461.873	464.862	901.617	800.076	463.368	850.846
YABP	180.574	0.630285	0.452095	0.0940275	0.199172	185.161	72.4606	218.253	246.423	128.811	232.338
YABQ	29.1441	0.234606	0.551088	0.576696	0.723265	40.1181	10.033	36.0223	30.4029	25.0756	33.2126
RLUA	888.927	2.5647	0.593147	1.63296e-07	2.61957e-06	77.1503	314.367	1721.65	1442.54	195.759	1582.1
RAPA	6832.05	3.25865	0.425264	9.41214e-17	9.25286e-15	785.904	1475.97	12917.2	12149.1	1130.94	12533.2
POLB	644.188	0.0362975	0.323649	0.901056	0.940128	695.381	572.996	661.115	647.261	634.189	654.188
ARAD	1.62873	-0.116918	0.944379	0.755179	NA	4.11468	0	0	2.40023	2.05734	1.20011
ARAA	0	0	1.13733	NA	NA	0	0	0	0	0	0
ARAB	0	0	1.13733	NA	NA	0	0	0	0	0	0
ARAC	0.278695	-0.0788503	1.07638	0.733008	NA	0	1.11478	0	0	0.557389	0
YABI	364.952	-0.272325	0.432001	0.453664	0.620974	225.279	599.751	341.152	293.628	412.515	317.39
THIQ	157.894	0.771716	0.415008	0.0299484	0.0817239	76.1216	137.118	208.717	209.62	106.62	209.169
THIP	329.284	0.70663	0.380763	0.0336813	0.0898636	178.989	287.613	418.494	432.041	233.301	425.268
THIB	431.7	0.788808	0.34653	0.0108549	0.0352394	308.601	286.498	524.442	607.257	297.55	565.85
SROA	0	0	1.13733	NA	NA	0	0	0	0	0	0
SGRR	658.039	-0.62704	0.333918	0.0362251	0.0954549	877.456	769.197	492.658	492.847	823.326	492.752
SGRS	0	0	1.13733	NA	NA	0	0	0	0	0	0
SGRT	6.96193	-0.105435	0.674804	0.813697	NA	6.17202	8.91823	6.35688	6.4006	7.54512	6.37874
SETA	164.232	-0.152619	0.358123	0.629583	0.76266	192.361	158.298	139.851	166.416	175.33	153.134
LEUD	58.372	-0.19169	0.411861	0.585429	0.731118	62.7489	64.6571	47.6766	58.4055	63.703	53.0411
LEUC	151.759	-0.172502	0.364799	0.590973	0.736125	184.132	142.692	128.197	152.014	163.412	140.106
LEUB	117.443	-0.0343762	0.369498	0.915588	0.948782	133.727	104.789	111.245	120.011	119.258	115.628
LEUA	109.227	-0.353737	0.429546	0.328561	0.499288	163.559	91.4118	69.9257	112.011	127.485	90.9681
LEUL	3.58729	-0.503028	0.856458	0.271294	NA	3.08601	7.80345	1.05948	2.40023	5.44473	1.72985
LEUO	33.9293	-1.25289	0.556568	0.00444022	0.0169223	64.8062	39.0172	15.8922	16.0015	51.9117	15.9469
YABR	0	0	1.13733	NA	NA	0	0	0	0	0	0
ILVI	268.287	-1.20044	0.362072	0.000218356	0.00136794	404.267	371.221	150.446	147.214	387.744	148.83
ILVH	49.9663	-1.31676	0.484171	0.00111862	0.00535431	78.1789	73.5754	23.3086	24.8023	75.8772	24.0554
CRA	1918.95	-0.248485	0.447233	0.504257	0.664503	1086.28	3219.48	2036.32	1333.73	2152.88	1685.02
MRAZ	1371.04	-0.0767461	0.333527	0.797518	0.881431	1641.76	1190.58	1419.7	1232.12	1416.17	1325.91
RSMH	1314.07	-0.058304	0.319543	0.840059	0.906753	1283.78	1409.08	1401.69	1161.71	1346.43	1281.7
FTSL	298.857	-0.00680525	0.332777	0.98182	0.989727	283.913	315.482	313.606	282.427	299.698	298.016
FTSI	1125.79	0.0123433	0.324692	0.966366	0.979732	1264.24	975.431	1114.57	1148.91	1119.83	1131.74
FTSO	0	0	1.13733	NA	NA	0	0	0	0	0	0
MURE	3544.43	0.210935	0.326677	0.472913	0.637535	2770.21	3686.57	4003.77	3717.15	3228.39	3860.46
MURF	2791.73	0.368591	0.314233	0.194847	0.345533	2330.97	2410.15	3158.31	3267.51	2370.56	3212.91
MRAY	1238.77	0.623688	0.369935	0.0548414	0.132324	701.553	1134.84	1434.54	1684.16	918.199	1559.35
MURD	1510.1	0.649919	0.350064	0.0367186	0.0965563	956.663	1268.62	1694.11	2121	1112.64	1907.55
FTSW	995.871	1.05735	0.362814	0.00109592	0.0052786	524.622	665.523	1200.39	1592.95	595.072	1396.67
MURG	1253.35	1.02979	0.360105	0.00136831	0.00636664	644.976	876.216	1571.21	1920.98	760.596	1746.09
MURC	3373.58	1.05888	0.370781	0.0013092	0.00612985	1598.55	2413.49	4256.99	5225.29	2006.02	4741.14
DDLB	1557.77	0.721461	0.385999	0.0319413	0.0862416	790.019	1395.7	1833.96	2211.41	1092.86	2022.68
FTSQ	972.18	0.700484	0.349896	0.0244596	0.0699316	761.216	636.538	1076.43	1414.53	698.877	1245.48
FTSA	2164.59	0.180851	0.332789	0.544492	0.699592	1718.91	2276.38	2098.83	2564.24	1997.64	2331.54
FTSZ	8585.52	0.439867	0.327201	0.134538	0.261703	6251.23	7820.17	9580.87	10689.8	7035.7	10135.3
LPXC	6754.06	0.393555	0.356221	0.211159	0.366825	4260.75	6980.74	7919.61	7855.14	5620.75	7887.38
SECM	1367.96	0.0790001	0.407951	0.820971	0.894853	1870.12	763.623	1324.35	1513.74	1316.87	1419.05
SECA	10580.2	0.112846	0.316661	0.693847	0.812775	8971.03	11183.5	11306.8	10859.4	10077.2	11083.1
MUTT	93.468	0.672119	0.397867	0.0505283	0.124984	65.8349	68.0015	114.424	125.612	66.9182	120.018
YACG	97.9885	0.438991	0.391396	0.194658	0.345358	68.9209	89.1823	121.84	112.011	79.0516	116.925
ZAPD	849.346	0.672782	0.32872	0.022961	0.0664897	624.403	622.046	1076.43	1074.5	623.225	1075.47
COAE	450.796	0.428219	0.369198	0.185873	0.333319	456.73	278.695	514.907	552.852	367.712	533.88
YACM	0.26487	0.0639268	1.07482	0.782496	NA	0	0	1.05948	0	0	0.52974
GUAC	2433.64	0.962705	0.347889	0.00205165	0.00897949	1317.73	1755.78	3158.31	3502.73	1536.75	3330.52
HOFC	49.7859	0.281525	0.433218	0.439453	0.610015	49.3762	36.7877	52.974	60.0057	43.0819	56.4898
HOFB	58.1938	0.295611	0.435994	0.41897	0.59078	56.5769	43.4763	51.9145	80.8076	50.0266	66.3611
PPDD	5.111	0.161555	0.739764	0.719095	NA	2.05734	6.68867	5.2974	6.4006	4.373	5.849
NADC	915.21	-0.329625	0.327376	0.262451	0.427155	1018.38	1063.5	870.892	708.067	1040.94	789.48
AMPD	390.715	-0.915133	0.3458	0.00318848	0.0129446	516.393	540.667	248.978	256.824	528.53	252.901
AMPE	240.11	-1.28057	0.408611	0.000339531	0.00198137	273.626	438.108	133.494	115.211	355.867	124.353
AROP	486.533	-0.461774	0.331625	0.120244	0.240205	553.425	604.21	403.662	384.836	578.817	394.249
PDHR	3251.69	2.59518	0.366292	1.45537e-14	8.85697e-13	924.775	734.639	6185.24	5162.09	829.707	5673.67
ACEE	72731.6	0.973208	0.380684	0.00370402	0.0145953	33833	56133.5	110415	90545.4	44983.3	100480
ACEF	43444	0.444244	0.425961	0.217335	0.373927	19707.3	49457.1	59436.8	45174.7	34582.2	52305.7
LPD	46302.2	0.232171	0.342489	0.446956	0.615017	35279.3	48093.8	58598.8	43236.9	41686.5	50917.8
YACH	17.1653	-0.578137	0.589408	0.187589	0.335299	28.8028	16.7217	9.53532	13.6013	22.7622	11.5683
ACNB	43098.7	-0.823533	0.354253	0.0090411	0.0305406	48906.1	65276.9	32951.9	25260	57091.5	29106
YACL	300.161	0.0698507	0.339102	0.817774	0.893545	264.368	317.712	333.736	284.827	291.04	309.282
SPED	2901.58	1.92592	0.414193	1.51818e-07	2.45599e-06	763.273	1339.96	5302.7	4200.4	1051.62	4751.55
SPEE	3064.89	2.19324	0.370317	7.71589e-11	2.49405e-09	828.08	1138.19	5458.44	4834.86	983.134	5146.65
YACC	831.588	0.294735	0.33856	0.32964	0.500017	703.611	751.36	1084.91	786.474	727.485	935.691
CUEO	630.739	-0.329973	0.328376	0.263136	0.427485	659.378	775.886	563.643	524.05	717.632	543.846
GCD	1288.86	0.244912	0.364024	0.444517	0.613361	1461.74	838.313	1368.85	1486.54	1150.03	1427.69
HPT	1681.84	0.750417	0.396122	0.028792	0.079075	803.392	1511.64	2414.55	1997.79	1157.52	2206.17
CAN	4494.17	-0.337706	0.351328	0.278093	0.442777	6293.41	3993.14	4060.99	3629.14	5143.27	3845.06
YADG	1382.75	-0.0598527	0.316032	0.83439	0.903432	1527.58	1307.63	1386.86	1308.92	1417.61	1347.89
YADH	401.367	-0.0647824	0.323992	0.824531	0.897573	400.153	424.73	390.948	389.637	412.442	390.292
YADI	198.152	0.301265	0.431155	0.406516	0.57768	96.695	243.022	225.669	227.221	169.858	226.445
YADE	223.86	0.797395	0.367127	0.0139154	0.0434815	169.731	134.888	295.595	295.228	152.309	295.411
PAND	1855.3	-0.363818	0.315779	0.202536	0.355063	2193.13	2071.26	1590.28	1566.55	2132.19	1578.41
RPNC	48.9418	-0.0154515	0.440414	0.966529	0.979732	61.7202	36.7877	50.855	46.4044	49.2539	48.6297
PANC	1657.7	-0.489923	0.320868	0.0903704	0.193456	1909.21	2063.45	1357.19	1300.92	1986.33	1329.06
PANB	1548.09	-0.218386	0.330588	0.461745	0.626445	1949.33	1433.6	1419.7	1389.73	1691.47	1404.72
YADC	19.9082	0.21051	0.582635	0.624934	0.76014	27.7741	6.68867	24.368	20.802	17.2314	22.585
YADK	1.51509	-0.227464	0.924738	0.568147	NA	3.08601	1.11478	1.05948	0.800076	2.10039	0.929778
YADL	9.03937	-0.322147	0.779797	0.476825	0.641231	23.6594	0	5.2974	7.20068	11.8297	6.24904
YADM	6.86042	-0.276065	0.705739	0.542467	NA	12.344	4.45911	4.23792	6.4006	8.40158	5.31926
HTRE	16.5814	0.231875	0.593346	0.593111	0.737589	21.6021	6.68867	14.8327	23.2022	14.1454	19.0175
YADV	2.90975	0.228427	0.829635	0.6012	NA	3.08601	1.11478	4.23792	3.2003	2.10039	3.71911
YADN	7.21232	0.238558	0.678984	0.596255	NA	5.14335	6.68867	7.41636	9.60091	5.91601	8.50863
FOLK	68.609	1.21648	0.45491	0.00160557	0.00730221	40.1181	31.2138	94.2937	108.81	35.666	101.552
PCNB	4237.57	1.34487	0.334192	1.05807e-05	0.000105917	2072.77	2345.49	6141.8	6390.2	2209.13	6266
GLUQ	304.36	1.96921	0.376139	6.89932e-09	1.44546e-07	106.982	113.707	486.301	510.448	110.345	498.375
DKSA	2396.18	-0.452353	0.420026	0.204541	0.35825	1737.42	4041.07	2210.07	1596.15	2889.25	1903.11
SFSA	571.442	-0.309562	0.339507	0.306937	0.473967	735.499	557.389	467.231	525.65	646.444	496.44
THPR	315.932	0.00061394	0.354324	0.99844	0.999222	379.579	251.94	327.379	304.829	315.76	316.104
HRPB	1133.88	0.460449	0.350654	0.138562	0.268035	735.499	1094.71	1399.57	1305.72	915.106	1352.65
MRCB	2309.94	0.614484	0.383273	0.0656058	0.152167	1202.52	2220.64	2937.94	2878.67	1711.58	2908.3
FHUA	10239.2	0.690516	0.325221	0.0185893	0.0558554	7186.29	7729.87	12154.4	13886.1	7458.08	13020.2
FHUC	801.16	0.691735	0.468802	0.0733498	0.165134	265.397	831.625	1092.32	1015.3	548.511	1053.81
FHUD	612.014	1.43735	0.3682	1.404e-05	0.0001358	249.967	346.696	928.104	923.287	298.331	925.696
FHUB	1302.76	1.10959	0.530083	0.00897066	0.0303294	266.426	1090.25	1998.18	1856.18	678.339	1927.18
HEML	4563.89	0.328124	0.314138	0.24846	0.410424	3790.65	4104.61	5369.44	4990.87	3947.63	5180.16
YADX	25.7745	0.0901782	0.488828	0.81871	0.893545	25.7168	23.4103	24.368	29.6028	24.5635	26.9854
CLCA	599.257	-0.350538	0.331266	0.23784	0.398003	618.231	755.82	511.729	511.248	687.025	511.489
YADW	150.268	0.157469	0.353504	0.615139	0.751814	147.1	132.659	162.1	159.215	139.879	160.658
ERPA	355.551	0.0143805	0.337479	0.962025	0.977291	306.544	400.205	360.223	355.234	353.375	357.728
YADS	100.004	0.935121	0.41687	0.00910131	0.0306629	51.4335	72.4606	140.911	135.213	61.947	138.062
BTUF	319.604	0.659826	0.346977	0.0327307	0.088001	227.336	241.907	383.532	425.64	234.622	404.586
MTN	3432.25	0.527249	0.330381	0.0752732	0.168377	2990.34	2404.58	4387.31	3946.77	2697.46	4167.04
DGT	556.749	-1.61936	0.360686	7.07663e-07	9.75964e-06	951.52	781.459	256.394	237.622	866.49	247.008
DEGP	3991.82	0.11844	0.307812	0.672299	0.796537	3717.61	3871.62	4236.86	4141.19	3794.62	4189.03
CDAR	302.85	-0.449259	0.478526	0.248742	0.410713	181.046	558.504	299.833	172.016	369.775	235.925
YAEH	698.745	-0.938752	0.344485	0.00242875	0.0103465	1042.04	858.379	454.517	440.042	950.211	447.279
YAEI	96.5682	-0.981092	0.417334	0.0063363	0.0226972	146.071	123.74	50.855	65.6062	134.906	58.2306
DAPD	5373.21	-0.302199	0.324855	0.301264	0.467251	5651.51	6451.22	4167.99	5222.09	6051.37	4695.04
GLND	1716.13	0.195189	0.339925	0.520188	0.678129	1870.12	1274.19	1767.21	1952.98	1572.16	1860.1
MAP	4034.93	0.415445	0.329255	0.159675	0.298418	2923.48	3762.38	4938.23	4515.63	3342.93	4726.93
TFF	0	0	1.13733	NA	NA	0	0	0	0	0	0
RPSB	49054.5	0.862222	0.449746	0.0223838	0.0651134	17745.6	44203.2	79136.8	55132.4	30974.4	67134.6
TSF	24999.9	0.582797	0.465687	0.128683	0.253531	8961.78	27412.4	38043.8	25581.6	18187.1	31812.7
PYRH	3754.2	1.33001	0.450588	0.000542847	0.00291904	1127.42	2553.96	6597.38	4738.05	1840.69	5667.71
FRR	6300.13	0.388459	0.363618	0.224587	0.382696	3934.66	6559.35	8059.46	6647.03	5247.01	7353.25
DXR	1444.79	1.35774	0.336113	9.64134e-06	9.91016e-05	721.098	773.656	2130.61	2153.8	747.377	2142.21
ISPZ	0	0	1.13733	NA	NA	0	0	0	0	0	0
ISPU	1496.77	1.13176	0.379463	0.000762389	0.00390254	649.091	1056.81	2215.37	2065.8	852.95	2140.58
CDSA	1121.36	0.776896	0.429101	0.032937	0.0883699	447.472	1051.24	1545.78	1440.94	749.354	1493.36
RSEP	5593.28	0.442007	0.346339	0.150987	0.286294	3693.96	5423.4	7078.38	6177.38	4558.68	6627.88
BAMA	20800	0.27278	0.338929	0.367428	0.538089	14987.7	21782.8	24786.5	21642.8	18385.2	23214.7
SKP	3901.58	0.288893	0.334588	0.334728	0.505395	2835.02	4015.43	4325.86	4430.02	3425.22	4377.94
LPXD	5468.14	1.04252	0.34198	0.000735079	0.00378168	2894.68	3753.46	7514.89	7709.53	3324.07	7612.21
FABZ	3274.41	1.28397	0.426717	0.000504516	0.0027347	1074.96	2270.8	5194.63	4557.23	1672.88	4875.93
LPXA	2884.78	0.985646	0.479193	0.0128015	0.0407312	822.936	2521.63	4395.78	3798.76	1672.28	4097.27
LPXB	1107.79	1.10098	0.341891	0.000370768	0.00213094	591.485	715.688	1554.26	1569.75	653.587	1562
RNHB	592.611	1.56319	0.407671	1.36653e-05	0.000132977	190.304	336.663	915.39	928.088	263.484	921.739
DNAE	5986.17	1.83234	0.365166	3.09e-08	5.836e-07	1961.67	2751.27	9219.59	10012.1	2356.47	9615.87
ACCA	4608.14	0.450927	0.424995	0.209784	0.365098	2047.05	5266.21	5799.59	5319.7	3656.63	5559.65
LDCC	470.475	0.11802	0.398451	0.730899	0.838672	602.801	286.498	430.149	562.453	444.649	496.301
YAER	180.004	-0.445374	0.357979	0.158699	0.29724	217.049	210.693	157.862	134.413	213.871	146.138
TILS	951.372	-0.00709628	0.363644	0.982328	0.989815	688.18	1220.68	982.138	914.486	954.431	948.312
ROF	165.881	-1.38211	0.393245	7.16535e-05	0.000538665	225.279	274.235	78.4015	85.6081	249.757	82.0048
YAEP	279.504	-1.25984	0.361383	0.000104651	0.000733514	422.784	394.631	149.387	151.214	408.707	150.3
YAEQ	830.184	0.332885	0.321863	0.251134	0.413772	680.98	750.246	969.424	920.087	715.613	944.755
ARFB	215.942	-0.00464956	0.33839	0.987744	0.992984	210.877	221.841	221.431	209.62	216.359	215.526
NLPE	473.958	-0.205773	0.324562	0.481507	0.645488	490.676	539.553	437.565	428.04	515.114	432.803
YAEF	46.2407	0.251891	0.460023	0.506384	0.666029	49.3762	31.2138	63.5688	40.8039	40.295	52.1863
PROS	12161.1	0.854145	0.380989	0.0106019	0.0345058	5811.99	10175.7	16685.7	15971.1	7993.84	16328.4
TRMO	472.258	1.01891	0.34386	0.00101086	0.00495604	295.228	285.383	654.758	653.662	290.306	654.21
RCSF	863.738	0.395853	0.355199	0.207471	0.361894	874.37	561.848	987.435	1031.3	718.109	1009.37
METQ	1604.25	0.0749273	0.322204	0.796703	0.881245	1712.74	1393.47	1771.45	1539.35	1553.1	1655.4
METI	356.824	0.463332	0.401423	0.179254	0.324764	191.333	375.68	474.647	385.636	283.506	430.142
METN	872.512	1.45241	0.407774	5.10155e-05	0.000399171	292.142	531.749	1390.04	1276.12	411.946	1333.08
GMHB	1268.59	0.0881699	0.352073	0.77771	0.867541	1497.74	940.873	1432.42	1203.31	1219.31	1317.87
RRSH	0	0	1.13733	NA	NA	0	0	0	0	0	0
ILEV	0	0	1.13733	NA	NA	0	0	0	0	0	0
ALAV	0	0	1.13733	NA	NA	0	0	0	0	0	0
RRLH	0	0	1.13733	NA	NA	0	0	0	0	0	0
RRFH	0	0	1.13733	NA	NA	0	0	0	0	0	0
ASPU	0	0	1.13733	NA	NA	0	0	0	0	0	0
DKGB	385.769	0.324923	0.345722	0.290532	0.455804	367.235	297.646	390.948	487.246	332.441	439.097
YAFC	547.152	-1.67502	0.354223	1.97411e-07	3.12758e-06	836.309	879.56	247.918	224.821	857.934	236.37
YAFD	813.251	-1.61677	0.3821	2.28051e-06	2.78455e-05	1529.63	1009.99	351.747	361.634	1269.81	356.691
YAFE	77.6131	-0.748157	0.417999	0.0361824	0.095408	112.125	92.5266	49.7955	56.0053	102.326	52.9004
MLTD	1344.82	1.13302	0.335178	0.000199262	0.00126068	752.987	812.673	1835.02	1978.59	782.83	1906.8
GLOB	500.493	-0.417385	0.39127	0.217393	0.373927	776.646	409.124	369.758	446.442	592.885	408.1
YKFO	2.25801	0.214861	0.874157	0.609809	NA	2.05734	1.11478	1.05948	4.80045	1.58606	2.92997
YAFS	220.41	-0.459852	0.373024	0.158788	0.297263	314.773	212.923	187.528	166.416	263.848	176.972
RNHA	288.017	0.566101	0.351828	0.0695785	0.159167	238.652	202.89	379.294	331.231	220.771	355.263
DNAQ	514.869	0.0601599	0.34028	0.843134	0.908245	417.64	585.259	550.929	505.648	501.449	528.289
ASPV	0	0	1.13733	NA	NA	0	0	0	0	0	0
YAFT	84.5476	1.35531	0.436342	0.00031337	0.00186261	39.0895	43.4763	135.613	120.011	41.2829	127.812
YKFM	1.50896	0.154845	0.934526	0.687369	NA	2.05734	0	3.17844	0.800076	1.02867	1.98926
YAFU	0	0	1.13733	NA	NA	0	0	0	0	0	0
YAFF	0	0	1.13733	NA	NA	0	0	0	0	0	0
YAFV	316.168	-0.730647	0.354105	0.0201909	0.0597774	449.529	367.877	228.848	218.421	408.703	223.634
IVY	607.932	-0.605016	0.359838	0.0569032	0.13644	893.915	625.391	416.376	496.047	759.653	456.211
FADE	1272.55	-3.51207	0.448025	2.16192e-17	2.59025e-15	1615.01	3120.26	198.123	156.815	2367.64	177.469
GMHA	2964.28	-0.291394	0.317082	0.309266	0.476387	3254.71	3390.04	2809.74	2402.63	3322.38	2606.18
YAFJ	979.424	-0.208647	0.357504	0.508939	0.668244	1336.24	801.525	887.844	892.084	1068.88	889.964
DPAA	1486.73	1.12061	0.337818	0.000255227	0.00156567	938.147	801.525	2145.45	2061.79	869.836	2103.62
YAFQ	36.1984	0.594372	0.530636	0.152963	0.289182	37.0321	13.3773	42.3792	52.0049	25.2047	47.1921
DINJ	234.097	0.314925	0.527608	0.444258	0.613354	331.232	55.7389	266.989	282.427	193.485	274.708
YAFL	30.6157	0.118963	0.475434	0.758484	0.856087	33.9461	23.4103	33.9034	31.2029	28.6782	32.5531
RAYT	80.5217	-0.823558	0.432205	0.0246941	0.0702799	112.125	104.789	63.5688	41.6039	108.457	52.5864
LFHA	0	0	1.13733	NA	NA	0	0	0	0	0	0
LAFU	0	0	1.13733	NA	NA	0	0	0	0	0	0
DINB	228.578	0.183654	0.360088	0.563251	0.714854	174.874	245.251	270.167	224.021	210.063	247.094
YAFN	41.912	-0.207848	0.447644	0.576643	0.723265	54.5195	37.9025	36.0223	39.2037	46.211	37.613
YAFO	18.46	-0.321297	0.581104	0.456459	0.622798	32.9175	11.1478	13.7732	16.0015	22.0326	14.8874
YAFP	32.0838	0.0335131	0.52061	0.934471	0.960783	47.3188	15.6069	28.606	36.8035	31.4629	32.7047
YKFJ	0	0	1.13733	NA	NA	0	0	0	0	0	0
PRFH	0	0	1.13733	NA	NA	0	0	0	0	0	0
PEPD	11652.9	-0.391624	0.313745	0.167812	0.308729	13088.8	13939.2	9525.78	10057.8	13514	9791.77
GPT	1280.46	2.88722	0.369629	3.9077e-17	4.28061e-15	247.91	300.99	2482.36	2090.6	274.45	2286.48
FRSA	833.815	-0.0657543	0.321614	0.820883	0.894853	776.646	937.528	833.811	787.274	857.087	810.542
CRL	0	0	1.13733	NA	NA	0	0	0	0	0	0
INSB9	1.26562	0.0724629	0.925883	0.850452	NA	1.02867	1.11478	2.11896	0.800076	1.07172	1.45952
INSA9	2.98165	0.770787	1.05743	0.0888541	NA	1.02867	0	5.2974	5.60053	0.514335	5.44896
PHOE	43.6757	-0.283077	0.44146	0.442845	0.612065	50.4048	49.0502	32.8439	42.404	49.7275	37.6239
PROB	3348.3	-0.220764	0.324492	0.450019	0.617749	3170.36	4149.2	2987.73	3085.89	3659.78	3036.81
PROA	3011.18	-0.0394498	0.323269	0.89241	0.935365	2635.45	3488.14	2904.03	3017.09	3061.8	2960.56
THRW	0	0	1.13733	NA	NA	0	0	0	0	0	0
YKFN	0	0	1.13733	NA	NA	0	0	0	0	0	0
YKFI	1.65796	0.0294072	0.889083	0.941984	NA	2.05734	1.11478	1.05948	2.40023	1.58606	1.72985
YAFW	1.46564	0.150258	0.913585	0.70487	NA	1.02867	1.11478	2.11896	1.60015	1.07172	1.85956
YKFH	0.457186	-0.0181559	1.04057	0.947914	NA	1.02867	0	0	0.800076	0.514335	0.400038
YKFG	2.96532	-0.353798	0.852369	0.423117	NA	6.17202	2.22956	1.05948	2.40023	4.20079	1.72985
YAFX	2.64423	0.478577	0.935661	0.26851	NA	2.05734	0	2.11896	6.4006	1.02867	4.25978
YKFF	1.59311	0.0105632	0.91592	0.978331	NA	2.05734	1.11478	0	3.2003	1.58606	1.60015
YKFB	123.409	-1.22527	0.430364	0.000949205	0.00472017	223.221	140.462	66.7472	63.206	181.842	64.9766
YAFY	40.5838	-1.02949	0.535133	0.015534	0.047646	79.2076	39.0172	23.3086	20.802	59.1124	22.0553
YKFL	0	0	1.13733	NA	NA	0	0	0	0	0	0
YKFK	0	0	1.13733	NA	NA	0	0	0	0	0	0
YAFZ	11.5225	0.48676	0.648903	0.282578	0.448243	11.3154	4.45911	12.7138	17.6017	7.88724	15.1577
YKFA	106.163	0.289957	0.379592	0.380652	0.551557	81.265	103.674	122.9	116.811	92.4697	119.855
PERR	51.155	0.188377	0.421651	0.598075	0.740161	47.3188	45.7059	60.3903	51.2048	46.5124	55.7976
INSN	0	0	1.13733	NA	NA	0	0	0	0	0	0
INSI1	349.172	-0.526619	0.402834	0.128088	0.252618	571.941	287.613	269.108	268.025	429.777	268.567
EYEA	0	0	1.13733	NA	NA	0	0	0	0	0	0
YKFC	127.5	0.125402	0.366273	0.696997	0.815106	118.297	122.626	118.662	150.414	120.461	134.538
INSH1	381.302	0.00729233	0.325572	0.980169	0.988829	374.436	385.713	399.424	365.635	380.075	382.529
MMUP	149.204	-0.528001	0.408332	0.130922	0.256492	131.67	236.333	117.602	111.211	184.001	114.406
MMUM	441.347	-1.05158	0.45836	0.00633381	0.0226972	382.665	881.79	297.714	203.219	632.227	250.466
AFUC	24.2204	0.628955	0.530356	0.130785	0.256439	17.4874	15.6069	31.7844	32.003	16.5471	31.8937
AFUB	0	0	1.13733	NA	NA	0	0	0	0	0	0
INSB2	10.88	0.871181	0.717868	0.0713542	0.162069	7.20069	3.34433	13.7732	19.2018	5.27251	16.4875
INSA2	24.7713	0.768321	0.547804	0.071442	0.162111	18.5161	12.2626	33.9034	34.4033	15.3893	34.1533
INSI2	0	0	1.13733	NA	NA	0	0	0	0	0	0
INSX	0	0	1.13733	NA	NA	0	0	0	0	0	0
YAGB	55.1713	-0.431748	0.428098	0.232158	0.392112	72.0069	60.198	47.6766	40.8039	66.1025	44.2402
YAGA	10.2468	-1.10612	0.765586	0.0286354	0.0788141	18.5161	14.4921	3.17844	4.80045	16.5041	3.98945
YAGE	1661.44	-2.93024	0.396181	9.17725e-16	7.48629e-14	2435.89	3526.04	384.591	299.228	2980.97	341.91
YAGF	3182.87	-2.80101	0.388933	4.52544e-15	3.09831e-13	4478.83	6832.48	689.721	730.469	5655.65	710.095
YAGG	144.021	-1.54236	0.412919	2.12377e-05	0.000190246	208.82	238.563	55.0929	73.607	223.691	64.35
YAGH	232.149	-1.17352	0.412622	0.0010724	0.00519793	422.784	251.94	118.662	135.213	337.362	126.937
XYNR	407.889	0.0742704	0.328629	0.801601	0.883143	364.149	425.845	404.721	436.841	394.997	420.781
ARGF	290.066	-1.31922	0.365136	5.73937e-05	0.000443644	412.497	445.911	161.041	140.813	429.204	150.927
ARGL	23.4708	-0.744937	0.627129	0.101747	0.211896	50.4048	15.6069	19.0706	8.80083	33.0059	13.9357
YKGS	70.3956	0.139908	0.393175	0.680513	0.803538	64.8062	66.8867	76.2825	73.607	65.8465	74.9447
INSB3	13.9796	0.208926	0.596077	0.630584	0.76315	16.4587	7.80345	11.6543	20.0019	12.1311	15.8281
INSA3	32.1476	0.83535	0.521269	0.0442412	0.111813	23.6594	15.6069	41.3197	48.0045	19.6332	44.6621
YAGJ	79.9388	-0.278641	0.388696	0.407953	0.579079	87.437	92.5266	70.9851	68.8065	89.9818	69.8958
YAGK	30.0774	-0.201832	0.471537	0.600145	0.741288	32.9175	33.4433	27.5465	26.4025	33.1804	26.9745
YAGL	19.2341	-0.131431	0.533684	0.750361	0.851521	25.7168	15.6069	18.0112	17.6017	20.6618	17.8064
YAGM	10.7061	0.385086	0.646182	0.391551	0.561829	9.25803	6.68867	8.47584	18.4017	7.97335	13.4388
YKGV	5.59638	-0.0320122	0.726601	0.943003	NA	9.25803	2.22956	5.2974	5.60053	5.74379	5.44896
YAGN	355.947	-0.319542	0.408161	0.359986	0.530433	557.539	258.629	334.796	272.826	408.084	303.811
INTF	974.544	-1.02832	0.348114	0.00102255	0.00498786	1486.43	1221.8	546.692	643.261	1354.11	594.976
YAGP	10.3291	0.0366076	0.621609	0.933575	0.960683	13.3727	6.68867	11.6543	9.60091	10.0307	10.6276
PAOD	23.5493	-0.668471	0.539209	0.11212	0.227204	34.9748	27.8695	16.9517	14.4014	31.4221	15.6765
PAOC	69.7732	-0.664119	0.434752	0.0700358	0.159927	108.01	72.4606	46.6171	52.0049	90.2355	49.311
PAOB	18.2665	-0.600633	0.584332	0.169728	0.311806	31.8888	16.7217	11.6543	12.8012	24.3052	12.2277
PAOA	15.9375	-0.218481	0.561882	0.60634	0.745577	21.6021	14.4921	11.6543	16.0015	18.0471	13.8279
YAGU	638.054	-1.22266	0.344882	9.11702e-05	0.000653508	898.029	948.676	332.677	372.835	923.353	352.756
YKGJ	12.0719	-0.151084	0.596489	0.72774	0.83676	16.4587	10.033	10.5948	11.2011	13.2459	10.8979
ECPE	42.7798	-0.192348	0.445752	0.604363	0.7441	54.5195	39.0172	42.3792	35.2033	46.7684	38.7913
ECPD	94.3915	-0.14383	0.420905	0.68696	0.807667	132.698	69.1162	77.342	98.4093	100.907	87.8757
ECPC	69.9769	0.0385775	0.396939	0.910254	0.945916	76.1216	61.3128	68.8662	73.607	68.7172	71.2366
ECPB	11.8249	0.525459	0.632176	0.24316	0.405514	9.25803	6.68867	16.9517	14.4014	7.97335	15.6765
ECPA	32.3551	0.605448	0.496821	0.130195	0.255703	26.7454	18.9512	41.3197	42.404	22.8483	41.8619
MATA	7.42616	0.173148	0.674086	0.699375	NA	5.14335	7.80345	6.35688	10.401	6.4734	8.37893
YKGL	11.5701	-0.346891	0.628977	0.43554	0.60656	19.5447	8.91823	7.41636	10.401	14.2315	8.90867
YKGO	1.59311	0.0105632	0.91592	0.978331	NA	2.05734	1.11478	0	3.2003	1.58606	1.60015
YKGM	35.0461	-0.272818	0.497571	0.493089	0.655288	52.4622	27.8695	22.2491	37.6036	40.1658	29.9263
YKGR	7.23058	-0.735729	0.836435	0.128758	NA	20.5734	2.22956	2.11896	4.00038	11.4015	3.05967
YKGP	0	0	1.13733	NA	NA	0	0	0	0	0	0
EAEH	0	0	1.13733	NA	NA	0	0	0	0	0	0
INSE1	55.2281	-0.00770459	0.447809	0.983491	0.990428	74.0643	36.7877	50.855	59.2056	55.426	55.0303
INSF1	97.6933	-0.207979	0.37866	0.528836	0.684689	96.695	117.052	85.8179	91.2086	106.873	88.5132
YKGA	0	0	1.13733	NA	NA	0	0	0	0	0	0
YKGQ	0	0	1.13733	NA	NA	0	0	0	0	0	0
RCLC	12.0159	0.249779	0.628651	0.572744	0.720676	15.4301	4.45911	13.7732	14.4014	9.94458	14.0873
RCLB	3.36536	-0.207959	0.814131	0.636273	NA	6.17202	2.22956	1.05948	4.00038	4.20079	2.52993
RCLA	49.875	-0.678055	0.479514	0.0836269	0.181967	84.351	46.8207	30.7249	37.6036	65.5858	34.1642
RCLR	62.9323	-1.21716	0.497359	0.00297014	0.0122578	65.8349	122.626	29.6654	33.6032	94.2302	31.6343
YKGE	359.422	-1.26565	0.435956	0.000731125	0.00376765	405.296	663.293	233.086	136.013	534.295	184.549
YKGF	783.615	-2.01323	0.36898	1.83381e-09	4.39426e-08	1225.15	1352.23	314.665	242.423	1288.69	278.544
YKGG	312.166	-1.70495	0.38426	7.26353e-07	9.94585e-06	545.195	442.567	144.089	116.811	493.881	130.45
YKGH	11.3275	-0.819289	0.681733	0.0831213	0.181278	14.4014	18.9512	6.35688	5.60053	16.6763	5.9787
BETA	1525.11	-1.89554	0.35798	6.03619e-09	1.3075e-07	2241.47	2694.42	632.509	532.05	2467.95	582.28
BETB	2635.9	-1.95123	0.397102	3.87438e-08	7.24603e-07	3572.57	5065.55	1129.41	776.073	4319.06	952.739
BETI	1647.87	-1.54633	0.420389	2.61802e-05	0.000225167	2073.8	3051.15	931.283	535.251	2562.47	733.267
BETT	1048.95	-1.1201	0.482097	0.00507573	0.0189672	838.366	2229.56	691.84	436.041	1533.96	563.941
YAHV	0.457186	-0.0181559	1.04057	0.947914	NA	1.02867	0	0	0.800076	0.514335	0.400038
PDEL	143.327	1.76616	0.416792	1.5181e-06	1.94662e-05	57.6055	55.7389	205.539	254.424	56.6722	229.982
YAHB	301.326	-0.540181	0.389019	0.109165	0.223459	291.114	451.485	272.286	190.418	371.299	231.352
YAHC	9.90769	0.300062	0.682173	0.507097	0.666622	2.05734	13.3773	10.5948	13.6013	7.71734	12.098
YAHD	23.0187	-0.628573	0.540531	0.135159	0.262646	30.8601	30.099	12.7138	18.4017	30.4796	15.5577
YAHE	2.72198	-0.438487	0.904284	0.315471	NA	5.14335	3.34433	0	2.40023	4.24384	1.20011
YAHF	22.5713	0.179158	0.51744	0.65948	0.784988	18.5161	22.2956	19.0706	30.4029	20.4058	24.7368
YAHG	28.4384	0.0778126	0.489655	0.843371	0.908245	25.7168	28.9842	22.2491	36.8035	27.3505	29.5263
YAHH	1.92283	0.115383	0.87252	0.780905	NA	2.05734	1.11478	2.11896	2.40023	1.58606	2.25959
YAHI	17.4817	0.259087	0.576243	0.546014	0.700608	20.5734	8.91823	14.8327	25.6024	14.7458	20.2176
YAHJ	314.665	-0.512887	0.365575	0.110495	0.224981	441.3	324.4	216.134	276.826	382.85	246.48
YAHK	295.201	-0.414573	0.383336	0.213386	0.369355	425.87	272.006	201.301	281.627	348.938	241.464
YAHL	1.85027	-0.0675203	0.901389	0.865465	NA	3.08601	1.11478	0	3.2003	2.10039	1.60015
YAHM	9.5695	0.0208222	0.651511	0.962618	0.977404	14.4014	4.45911	7.41636	12.0011	9.43025	9.70875
YAHN	307.475	-0.423472	0.356532	0.178787	0.324252	318.888	406.894	222.491	281.627	362.891	252.059
YAHO	245.386	-0.181549	0.385393	0.587528	0.733501	337.404	193.971	194.944	255.224	265.688	225.084
PRPR	61.1511	-1.77171	0.58471	0.000141847	0.000945808	56.5769	146.036	21.1896	20.802	101.306	20.9958
PRPB	8.11272	-0.577614	0.730003	0.218177	0.3751	6.17202	16.7217	6.35688	3.2003	11.4468	4.77859
PRPC	13.2794	-0.396522	0.597835	0.365069	0.535863	19.5447	13.3773	10.5948	9.60091	16.461	10.0979
PRPD	23.2555	-0.392065	0.522323	0.338953	0.509336	32.9175	23.4103	15.8922	20.802	28.1639	18.3471
PRPE	57.0628	-0.606803	0.445233	0.103105	0.213922	58.6342	86.9527	40.2602	42.404	72.7935	41.3321
CODB	270.367	1.09666	0.375093	0.000984892	0.00486608	145.043	169.446	430.149	336.832	157.244	383.49
CODA	1106.02	0.388226	0.347264	0.208156	0.362759	790.019	1059.04	1455.73	1119.31	924.529	1287.52
CYNR	189.8	-0.310843	0.376752	0.3445	0.514937	177.96	254.169	139.851	187.218	216.065	163.535
CYNT	23.234	0.274824	0.562269	0.517499	0.67551	29.8314	8.91823	31.7844	22.4021	19.3748	27.0933
CYNS	23.3238	0.161752	0.505588	0.686926	0.807667	24.6881	17.8365	24.368	26.4025	21.2623	25.3853
CYNX	27.3419	0.189063	0.482804	0.62843	0.762227	23.6594	25.6399	29.6654	30.4029	24.6497	30.0342
LACA	11.5788	-0.635477	0.657113	0.166974	0.30763	17.4874	14.4921	9.53532	4.80045	15.9898	7.16789
LACY	10.5937	0.0594545	0.607119	0.891555	0.935365	10.2867	10.033	11.6543	10.401	10.1599	11.0276
LACZ	13.3436	-0.246178	0.58565	0.568678	0.718153	18.5161	12.2626	10.5948	12.0011	15.3893	11.298
LACI	0	0	1.13733	NA	NA	0	0	0	0	0	0
MHPR	918.124	-2.90039	0.459469	1.82545e-12	8.04458e-11	1106.85	2196.11	208.717	160.815	1651.48	184.766
MHPA	26.3782	-1.27672	0.614889	0.00620577	0.0223198	27.7741	54.6241	12.7138	10.401	41.1991	11.5574
MHPB	7.5107	-0.896743	0.788728	0.0704173	NA	10.2867	13.3773	3.17844	3.2003	11.832	3.18937
MHPC	161.235	-0.565908	0.367243	0.079478	0.175226	200.591	198.431	112.305	133.613	199.511	122.959
MHPD	278.334	-0.360956	0.340877	0.234946	0.394147	342.547	298.761	235.204	236.822	320.654	236.013
MHPF	269.137	-0.310442	0.340232	0.306393	0.473483	285.97	323.286	225.669	241.623	304.628	233.646
MHPE	250.166	-0.262807	0.347971	0.395223	0.565405	243.795	313.253	217.193	226.421	278.524	221.807
MHPT	84.0072	0.115782	0.394176	0.733787	0.839609	68.9209	90.297	78.4015	98.4093	79.609	88.4054
YAIL	353.894	-0.0902181	0.348253	0.770772	0.862424	307.572	428.075	368.699	311.229	367.824	339.964
FRMB	474.383	0.708708	0.343487	0.0209014	0.0615957	363.121	317.712	574.238	642.461	340.416	608.349
FRMA	1871.35	0.0656281	0.32211	0.821443	0.894973	1611.93	2026.67	1813.83	2032.99	1819.3	1923.41
FRMR	323.82	-0.0021229	0.353561	0.994596	0.997197	258.196	390.172	322.082	324.831	324.184	323.456
YAIO	21.7562	-0.738743	0.566143	0.0882411	0.189427	32.9175	26.7547	16.9517	10.401	29.8361	13.6763
YAIX	0	0	1.13733	NA	NA	0	0	0	0	0	0
INSC1	162.966	-0.47502	0.360635	0.135077	0.26262	185.161	206.234	129.257	131.212	195.697	130.234
INSD1	124.267	-0.508552	0.381218	0.125504	0.248417	135.784	167.217	90.0558	104.01	151.501	97.0328
YAIP	14.3364	-0.315516	0.578091	0.463522	0.628188	17.4874	16.7217	9.53532	13.6013	17.1045	11.5683
YKIC	0	0	1.13733	NA	NA	0	0	0	0	0	0
YAIS	4.92508	0.0260509	0.725593	0.953606	NA	5.14335	4.45911	5.2974	4.80045	4.80123	5.04893
TAUA	17.6138	-0.486182	0.626996	0.277629	0.442222	28.8028	16.7217	20.1301	4.80045	22.7622	12.4653
TAUB	11.3149	-0.280328	0.609878	0.523151	0.680611	14.4014	12.2626	10.5948	8.00076	13.332	9.29778
TAUC	11.3412	-0.66403	0.660218	0.15027	0.285535	19.5447	12.2626	6.35688	7.20068	15.9036	6.77878
TAUD	27.9453	-0.403916	0.491355	0.307378	0.47424	33.9461	33.4433	21.1896	23.2022	33.6947	22.1959
HEMB	3302.11	0.242056	0.337731	0.422613	0.594196	2429.72	3492.6	3864.98	3421.12	2961.16	3643.05
YAIT	0	0	1.13733	NA	NA	0	0	0	0	0	0
YTIB	5.89818	0.222408	0.715244	0.622455	NA	6.17202	3.34433	8.47584	5.60053	4.75818	7.03818
INSF2	47.333	-0.0267707	0.436746	0.941717	0.963839	38.0608	57.9685	44.4981	48.8046	48.0146	46.6514
INSE2	16.9405	-0.171958	0.54781	0.681265	0.803777	21.6021	15.6069	16.9517	13.6013	18.6045	15.2765
IPRA	0.993049	-0.242948	0.993476	0.495204	NA	2.05734	1.11478	0	0.800076	1.58606	0.400038
AMPH	1281.91	0.339123	0.34286	0.266746	0.431156	954.606	1240.75	1663.38	1268.92	1097.68	1466.15
SBMA	316.179	0.717266	0.357647	0.0236309	0.0681721	238.652	210.693	451.338	364.034	224.672	407.686
YAIW	393.084	0.444545	0.337696	0.140489	0.270944	303.458	337.778	492.658	438.441	320.618	465.55
YAIY	7.98606	0.166901	0.662489	0.708874	0.823581	7.20069	6.68867	11.6543	6.4006	6.94468	9.02744
YAIZ	347.344	0.146638	0.50382	0.714266	0.827658	114.182	525.061	475.706	274.426	319.621	375.066
DDLA	2813.66	-0.0489649	0.309992	0.86203	0.918827	2961.54	2781.37	2637.04	2874.67	2871.46	2755.86
IRAP	57.76	-0.0319859	0.460968	0.932816	0.960628	79.2076	37.9025	69.9257	44.0042	58.555	56.9649
PHOA	167.102	0.2364	0.356679	0.453357	0.620775	146.071	153.839	165.279	203.219	149.955	184.249
PSIF	15.8353	-0.571153	0.644965	0.20914	0.36419	33.9461	8.91823	8.47584	12.0011	21.4322	10.2385
DGCC	18.1397	-0.304249	0.544275	0.467001	0.630673	24.6881	17.8365	14.8327	15.2014	21.2623	15.0171
PROC	1633.5	-0.838204	0.345678	0.00676317	0.0240315	1869.09	2467	1147.42	1050.5	2168.05	1098.96
YAII	395.558	0.517166	0.337276	0.0861875	0.186227	328.146	295.416	477.825	480.845	311.781	479.335
AROL	473.631	0.484242	0.336547	0.107442	0.221071	353.863	404.664	597.547	538.451	379.264	567.999
YAIA	70.1193	0.132326	0.418549	0.709732	0.823581	82.2936	49.0502	69.9257	79.2075	65.6719	74.5666
AROM	179.191	0.619864	0.440016	0.0932844	0.197926	77.1503	181.709	233.086	224.821	129.43	228.953
PPNP	606.716	-1.2958	0.36418	7.42207e-05	0.000554841	1008.1	779.23	347.509	292.028	893.663	319.768
YKIA	0	0	1.13733	NA	NA	0	0	0	0	0	0
YKID	0.735881	-0.141028	1.00102	0.67148	NA	1.02867	1.11478	0	0.800076	1.07172	0.400038
RDGC	2021.71	0.419488	0.405805	0.227601	0.386288	1030.73	2249.62	2691.08	2115.4	1640.18	2403.24
MAK	448.995	-0.703328	0.375139	0.0324779	0.0873826	447.472	710.114	319.963	318.43	578.793	319.196
ARAJ	95.1642	0.277589	0.386096	0.407365	0.578673	75.0929	91.4118	116.543	97.6092	83.2524	107.076
SBCC	1288.23	0.646752	0.347372	0.0364661	0.0960241	1108.91	793.722	1609.35	1640.96	951.314	1625.15
SBCD	494.02	0.753607	0.368841	0.0204083	0.0603281	413.525	273.121	662.175	627.259	343.323	644.717
PHOB	280.278	-0.757473	0.366437	0.0191633	0.0574	420.726	311.023	194.944	194.418	365.875	194.681
PHOR	180.331	-0.340484	0.387488	0.310741	0.478319	256.139	159.413	134.554	171.216	207.776	152.885
BRNQ	844.013	0.0557807	0.327103	0.84976	0.911068	715.955	931.955	856.06	872.082	823.955	864.071
PROY	1014.27	1.20206	0.365651	0.000239865	0.00148569	456.73	665.523	1487.51	1447.34	561.126	1467.42
MALZ	262.743	0.0521374	0.346036	0.865628	0.92087	282.884	230.759	240.502	296.828	256.822	268.665
ACPH	179.864	0.539599	0.365109	0.0928907	0.197528	124.469	153.839	226.729	214.42	139.154	220.574
QUEA	2019.51	2.03973	0.344259	1.11368e-10	3.55423e-09	689.209	744.672	3403.05	3241.11	716.94	3322.08
TGT	3848.69	1.35228	0.388515	8.68976e-05	0.000630995	1445.28	2435.79	6116.38	5397.31	1940.54	5756.84
YAJC	2114	0.533905	0.335194	0.0750674	0.168014	1428.82	1879.52	2601.02	2546.64	1654.17	2573.83
SECD	8366.47	1.07963	0.388788	0.00159438	0.00725991	3508.79	6241.64	11922.3	11793.1	4875.22	11857.7
SECF	2666.12	0.919595	0.465484	0.0175908	0.0532305	832.194	2401.23	3842.73	3588.34	1616.71	3715.54
YAJD	341.397	0.018822	0.391737	0.955715	0.974006	453.644	222.956	369.758	319.23	338.3	344.494
TSX	23041.5	-1.14041	0.366222	0.000489625	0.00267411	26431.7	39413	14259.5	12061.9	32922.3	13160.7
YAJI	61.0487	-0.256823	0.410044	0.463418	0.628188	73.0356	63.5424	57.2119	50.4048	68.289	53.8083
NRDR	769.708	0.479017	0.324529	0.100913	0.210429	615.145	624.276	924.926	914.486	619.71	919.706
RIBD	1372.78	0.54573	0.330312	0.065603	0.152167	1174.74	964.283	1701.52	1650.56	1069.51	1676.04
RIBE	2718.93	0.882451	0.35306	0.00511484	0.0190762	1475.11	2092.44	3798.23	3509.93	1783.78	3654.08
NUSB	1788.89	1.21481	0.340007	8.35719e-05	0.000610314	1088.33	902.97	2593.61	2570.64	995.652	2582.12
THIL	988.113	1.18779	0.338519	0.000112104	0.000774426	567.826	548.471	1489.63	1346.53	558.148	1418.08
PGPA	311.455	0.285295	0.35919	0.368012	0.538739	220.135	325.515	372.937	327.231	272.825	350.084
YAJO	560.129	-0.251472	0.327286	0.392741	0.562484	566.797	672.211	492.658	508.848	619.504	500.753
DXS	3557.05	0.4328	0.332376	0.146038	0.278701	2532.59	3309.78	4425.45	3960.37	2921.18	4192.91
ISPA	1798.95	0.666511	0.324953	0.0229317	0.0664897	1303.33	1347.77	2360.52	2184.21	1325.55	2272.36
XSEB	890.777	0.590316	0.32656	0.0445237	0.112379	687.152	673.326	1120.93	1081.7	680.239	1101.32
THII	3465.69	1.5906	0.489634	0.000110086	0.000764617	755.044	2105.82	6078.23	4923.67	1430.43	5500.95
YAJL	329.061	-0.510802	0.365566	0.111938	0.227074	325.06	474.895	275.465	240.823	399.978	258.144
PANE	704.553	-0.253159	0.327342	0.389634	0.560336	840.424	719.032	585.892	672.864	779.728	629.378
YAJQ	4368.51	0.025112	0.38716	0.940422	0.963198	2743.46	5892.72	4657.47	4180.4	4318.09	4418.93
YAJR	507.018	0.694577	0.354403	0.0272061	0.0756953	309.63	420.271	671.71	626.459	364.951	649.085
CYOE	9620.43	0.0295135	0.441721	0.936245	0.961439	4957.16	14001.6	12327	7195.88	9479.39	9761.46
CYOD	3274.48	0.449339	0.342389	0.140656	0.270997	2534.64	2789.17	4570.6	3203.5	2661.91	3887.05
CYOC	4098.39	0.35973	0.386667	0.283408	0.449188	2428.69	4458	5608.89	3897.97	3443.34	4753.43
CYOB	38696.2	0.38201	0.405373	0.271437	0.4358	20962.2	43040.5	54874.7	35907.4	32001.4	45391
CYOA	28399.6	0.671386	0.35234	0.0318869	0.0861552	17598.5	23778.2	40966.9	31255	20688.4	36110.9
AMPG	1481.94	1.03702	0.386973	0.00230756	0.0099295	655.263	1112.55	2236.56	1923.38	883.906	2079.97
YAJG	4179.37	0.663786	0.370629	0.0414458	0.106219	3805.05	2266.34	5543.2	5102.88	3035.7	5323.04
BOLA	377.166	-0.780039	0.407511	0.0261971	0.0735948	654.234	345.581	271.227	237.622	499.908	254.425
TIG	40200.7	0.602805	0.405013	0.0830909	0.181278	19213.5	40215.6	56159.8	45213.9	29714.6	50686.9
CLPP	6230.82	-1.07029	0.37825	0.00138657	0.00642817	10988.3	6597.26	3723.01	3614.74	8792.76	3668.88
CLPX	9559.36	-0.638993	0.319991	0.0271273	0.0756305	11701.1	12241.4	6943.83	7351.09	11971.3	7147.46
LON	22847.5	-1.38648	0.378193	4.02641e-05	0.000327061	31027.8	37607	8912.34	13842.9	34317.4	11377.6
HUPB	5930.15	-0.570585	0.417674	0.108568	0.222951	4445.91	10406.5	4703.03	4165.19	7426.18	4434.11
PPID	9320.12	0.594526	0.328553	0.0440859	0.111568	6411.7	7786.73	12116.2	10965.8	7099.21	11541
YBAV	63.5149	0.300791	0.416483	0.395756	0.565956	51.4335	57.9685	61.4498	83.2079	54.701	72.3288
FADM	11.449	0.0525809	0.619718	0.904635	0.94198	15.4301	6.68867	8.47584	15.2014	11.0594	11.8386
QUEC	623.541	-0.00902219	0.346307	0.976656	0.986432	505.077	746.901	668.532	573.654	625.989	621.093
YBAE	565.687	-1.34821	0.410053	0.00017339	0.00112293	603.829	1094.71	288.178	276.026	849.271	282.102
COF	317.298	-0.897479	0.352598	0.00438561	0.0167641	426.898	429.19	193.885	219.221	428.044	206.553
DECR	199.528	0.0422856	0.353009	0.89254	0.935365	206.763	185.053	175.874	230.422	195.908	203.148
MDLA	353.467	0.331212	0.333329	0.267168	0.431556	292.142	316.597	389.889	415.239	304.37	402.564
MDLB	322.277	0.535352	0.381127	0.106812	0.220171	185.161	312.138	387.77	404.038	248.649	395.904
GLNK	2.8449	0.215306	0.830761	0.621302	NA	3.08601	1.11478	3.17844	4.00038	2.10039	3.58941
AMTB	131.907	-0.078619	0.388684	0.81551	0.892568	101.838	171.676	122.9	131.212	136.757	127.056
TESB	847.117	-0.364341	0.324995	0.212665	0.368607	973.122	976.546	775.539	663.263	974.834	719.401
YBAY	218.532	-0.816812	0.479492	0.0379807	0.0987912	438.214	158.298	117.602	160.015	298.256	138.809
YBAZ	132.063	-0.695498	0.392535	0.0410479	0.10541	177.96	162.758	109.126	78.4074	170.359	93.7669
FFS	0	0	1.13733	NA	NA	0	0	0	0	0	0
YBAA	10.523	0.830473	0.704214	0.0825381	0.18052	5.14335	5.57389	13.7732	17.6017	5.35862	15.6874
PDEB	496.898	0.898166	0.347843	0.00394914	0.0154185	353.863	294.301	683.364	656.062	324.082	669.713
YLAC	2494.85	0.968052	0.343375	0.00173655	0.00785133	1652.04	1496.03	3834.26	2997.08	1574.04	3415.67
MAA	623.649	0.633712	0.431406	0.0819708	0.179792	266.426	630.964	893.141	704.067	448.695	798.604
HHA	353.056	0.25461	0.402555	0.461297	0.626279	426.898	196.201	389.889	399.238	311.55	394.563
TOMB	585.949	-0.110677	0.424575	0.757925	0.856087	902.144	332.204	541.394	568.054	617.174	554.724
ACRB	11061.9	0.568758	0.397398	0.0970611	0.204244	5431.38	11254.8	13601.6	13959.7	8343.09	13780.7
ACRA	4967.66	0.52221	0.328787	0.0769185	0.171185	3458.39	4372.16	6008.31	6031.77	3915.27	6020.04
ACRR	183.49	0.12621	0.363409	0.693376	0.812471	193.39	152.725	221.431	166.416	173.057	193.923
MSCK	1948.84	1.32431	0.38088	9.38404e-05	0.000666267	764.302	1239.63	2838.35	2953.08	1001.97	2895.71
YBAM	8.54345	0.0707801	0.648566	0.873364	0.926344	7.20069	8.91823	11.6543	6.4006	8.05946	9.02744
PRIC	161.57	-0.0621445	0.350353	0.841693	0.907611	176.931	154.954	159.981	154.415	165.943	157.198
YBAN	460.635	0.813611	0.348267	0.00892082	0.0302142	344.605	282.039	613.439	602.457	313.322	607.948
APT	1937.89	2.2585	0.472663	3.59636e-08	6.75904e-07	334.318	784.804	3554.55	3077.89	559.561	3316.22
DNAX	3025.73	1.08618	0.32955	0.000293829	0.00175473	1732.28	1885.09	4234.74	4250.8	1808.69	4242.77
YBAB	1304.26	0.808376	0.369484	0.0131347	0.0414813	689.209	1074.65	1853.03	1600.15	881.928	1726.59
RECR	2156.3	0.544715	0.410775	0.120861	0.241219	1022.5	2254.08	2931.58	2417.03	1638.29	2674.3
HTPG	30841.3	-1.82249	0.54402	4.31721e-05	0.000345557	61883.8	40078.5	4927.64	16475.2	50981.1	10701.4
ADK	5696.03	1.16335	0.336849	0.000144121	0.000959303	3235.17	3287.48	8927.18	7334.29	3261.32	8130.73
HEMH	470.7	0.368581	0.328625	0.211526	0.367297	411.468	385.713	555.167	530.45	398.591	542.809
AES	133.166	-1.30144	0.3952	0.000189438	0.00121253	192.361	202.89	67.8067	69.6066	197.625	68.7066
GSK	2123.32	2.31113	0.415589	4.92534e-10	1.32984e-08	451.586	787.033	3939.15	3315.51	619.31	3627.33
YBAL	1711.85	-0.0413481	0.371171	0.898901	0.939466	1233.38	2254.08	1874.22	1485.74	1743.73	1679.98
FSR	465.04	-1.17643	0.356775	0.000244429	0.00150838	600.743	735.754	250.037	273.626	668.249	261.832
USHA	1362.78	-0.787947	0.328251	0.00784235	0.0271859	1827.95	1731.25	927.045	964.891	1779.6	945.968
YBAK	364.199	-0.305407	0.345361	0.320124	0.489181	350.777	472.666	315.725	317.63	411.721	316.677
CHIX	0	0	1.13733	NA	NA	0	0	0	0	0	0
YBAP	502.634	-0.285178	0.324769	0.329263	0.499958	581.199	544.012	439.684	445.642	562.605	442.663
YBAQ	210.689	-0.541666	0.413402	0.124689	0.247409	341.519	180.594	182.231	138.413	261.056	160.322
COPA	1185.01	-0.41231	0.352539	0.186568	0.333942	1103.76	1679.97	1026.64	929.688	1391.87	978.162
GLSA	61.1891	-0.823662	0.448135	0.0285313	0.0786972	96.695	69.1162	38.1413	40.8039	82.9056	39.4726
YBAT	44.8269	-0.671617	0.458262	0.0773565	0.171933	55.5482	61.3128	32.8439	29.6028	58.4305	31.2233
CUER	173.159	-0.463007	0.356287	0.141381	0.271866	209.849	204.004	141.97	136.813	206.927	139.392
YBBJ	77.9583	-0.00446985	0.386934	0.989381	0.994048	79.2076	76.9197	83.6989	72.0068	78.0637	77.8529
QMCA	319.167	-0.123991	0.39833	0.717789	0.830167	459.816	215.152	304.071	297.628	337.484	300.849
FETA	260.754	-0.381072	0.372266	0.242096	0.404266	370.321	237.448	232.026	203.219	303.885	217.623
FETB	213.343	-0.464848	0.352764	0.136704	0.265245	273.626	236.333	167.398	176.017	254.98	171.707
CNOX	5420.07	-1.50599	0.391721	1.51059e-05	0.00014407	8945.32	7715.38	1872.1	3147.5	8330.35	2509.8
YBBO	693.075	-0.393877	0.339517	0.19349	0.344081	911.402	703.425	538.216	619.259	807.413	578.737
TESA	429.261	-0.796126	0.366899	0.0140178	0.0437302	669.664	462.633	287.119	297.628	566.149	292.374
YBBA	164.073	-1.02015	0.375933	0.00216072	0.00941386	231.451	226.3	98.5316	100.009	228.875	99.2705
YBBP	290.075	-0.738278	0.360887	0.020797	0.0613824	380.608	372.336	176.933	230.422	376.472	203.677
RHSD	210.858	-0.618667	0.359386	0.0513539	0.126212	285.97	243.022	153.625	160.815	264.496	157.22
YBBC	4.98862	-0.274951	0.76481	0.542699	NA	10.2867	2.22956	4.23792	3.2003	6.25813	3.71911
YLBH	0	0	1.13733	NA	NA	0	0	0	0	0	0
YBBD	0	0	1.13733	NA	NA	0	0	0	0	0	0
YLBI	0	0	1.13733	NA	NA	0	0	0	0	0	0
YLBG	47.3307	-0.315448	0.432782	0.386041	0.55663	58.6342	50.165	41.3197	39.2037	54.3996	40.2617
SELU	362.708	0.783282	0.354452	0.0129664	0.0410854	221.164	278.695	472.528	478.445	249.929	475.487
ALLS	21.8139	-0.0880291	0.51031	0.827203	0.89926	25.7168	20.066	19.0706	22.4021	22.8914	20.7364
ALLA	65.4793	-1.13766	0.499192	0.00544485	0.0200534	63.7776	129.314	36.0223	32.8031	96.5459	34.4127
ALLR	803.078	-0.414127	0.34121	0.173284	0.316669	795.162	1089.14	675.948	652.062	942.15	664.005
ALLZ	0	0	1.13733	NA	NA	0	0	0	0	0	0
GCL	41.2085	-0.148419	0.453986	0.692833	0.812082	33.9461	54.6241	40.2602	36.0034	44.2851	38.1318
HYI	6.16081	0.173166	0.707903	0.700539	NA	7.20069	3.34433	5.2974	8.80083	5.27251	7.04912
GLXR	14.6517	-0.0881185	0.563406	0.83526	0.903759	16.4587	14.4921	11.6543	16.0015	15.4754	13.8279
YBBW	2.8231	0.189073	0.834601	0.662395	NA	1.02867	3.34433	2.11896	4.80045	2.1865	3.45971
ALLB	34.5006	0.370926	0.479792	0.341246	0.510895	21.6021	34.5581	43.4387	38.4036	28.0801	40.9211
YBBY	14.2602	-0.192646	0.578186	0.653453	0.781453	19.5447	12.2626	14.8327	10.401	15.9036	12.6168
GLXK	46.9308	0.318954	0.437135	0.384078	0.554634	34.9748	44.5911	56.1524	52.0049	39.783	54.0787
ALLE	105.159	-0.645887	0.436028	0.0785745	0.173734	177.96	92.5266	77.342	72.8069	135.243	75.0744
ALLC	151.777	-0.631572	0.36831	0.05108	0.125862	194.419	188.398	115.483	108.81	191.408	112.147
ALLD	25.6918	-0.719711	0.529819	0.0846274	0.183519	34.9748	34.5581	14.8327	18.4017	34.7665	16.6172
FDRA	14.9489	-0.0616544	0.580292	0.885708	0.931929	17.4874	13.3773	20.1301	8.80083	15.4324	14.4655
YLBE	30.5238	-0.196006	0.486479	0.617503	0.753982	31.8888	35.6729	20.1301	34.4033	33.7808	27.2667
YLBF	13.8025	-0.216313	0.579564	0.614703	0.751814	12.344	18.9512	12.7138	11.2011	15.6476	11.9574
YBCF	15.0271	-0.510661	0.632627	0.256367	0.419652	16.4587	23.4103	4.23792	16.0015	19.9345	10.1197
PURK	306.044	2.02654	0.397165	1.20812e-08	2.42509e-07	88.4656	123.74	522.323	489.646	106.103	505.985
PURE	133.138	1.84771	0.416197	4.9777e-07	7.06833e-06	49.3762	51.2798	215.074	216.82	50.328	215.947
LPXH	412.929	1.06352	0.347441	0.000678107	0.00352285	247.91	247.481	589.071	567.254	247.695	578.162
PPIB	6131.49	0.133068	0.391378	0.694352	0.813117	7931.05	3580.67	6444.81	6569.42	5755.86	6507.12
CYSS	4507.46	0.814478	0.363035	0.0113083	0.0364949	2408.12	3685.46	6365.35	5570.93	3046.79	5968.14
YBCI	14.603	0.987629	0.691828	0.040645	0.104446	9.25803	4.45911	15.8922	28.8027	6.85857	22.3475
YBCJ	27.1911	0.348628	0.515183	0.391123	0.561661	15.4301	28.9842	27.5465	36.8035	22.2071	32.175
FOLD	1781.45	1.08992	0.334194	0.000328994	0.00193461	1054.39	1066.84	2663.53	2341.02	1060.61	2502.28
SFMA	3.04558	-0.0443352	0.808599	0.918861	NA	4.11468	2.22956	4.23792	1.60015	3.17212	2.91903
SFMC	0.457186	-0.0181559	1.04057	0.947914	NA	1.02867	0	0	0.800076	0.514335	0.400038
SFMD	30.2847	0.238507	0.486095	0.543321	0.69879	31.8888	21.1808	29.6654	38.4036	26.5348	34.0345
SFMH	3.88127	0.052077	0.782068	0.906075	NA	6.17202	1.11478	4.23792	4.00038	3.6434	4.11915
SFMF	1.25792	-0.136398	0.93049	0.723555	NA	2.05734	1.11478	1.05948	0.800076	1.58606	0.929778
FIMZ	4.00458	0.319693	0.795766	0.477986	NA	2.05734	3.34433	7.41636	3.2003	2.70084	5.30833
ARGU	0	0	1.13733	NA	NA	0	0	0	0	0	0
INTD	356.402	-0.376613	0.333087	0.206703	0.360883	402.21	422.501	304.071	296.828	412.356	300.449
XISD	0	0	1.13733	NA	NA	0	0	0	0	0	0
EXOD	0	0	1.13733	NA	NA	0	0	0	0	0	0
PEAD	0	0	1.13733	NA	NA	0	0	0	0	0	0
REND	0	0	1.13733	NA	NA	0	0	0	0	0	0
INSE3	14.7611	0.0880904	0.560721	0.834966	0.903759	12.344	15.6069	15.8922	15.2014	13.9755	15.5468
INSF3	55.4812	-0.117134	0.415565	0.740532	0.844133	51.4335	65.7719	51.9145	52.805	58.6027	52.3597
EMRE	70.2365	0.882106	0.440064	0.0177536	0.0535962	51.4335	36.7877	91.1153	101.61	44.1106	96.3624
YLCJ	0.200019	0.0541081	1.07445	0.814799	NA	0	0	0	0.800076	0	0.400038
YBCK	10.9587	0.783232	0.691887	0.0981429	0.206068	7.20069	4.45911	13.7732	18.4017	5.8299	16.0875
YBCL	13.1658	0.0361201	0.578223	0.932785	0.960628	11.3154	14.4921	11.6543	15.2014	12.9037	13.4279
YBCM	70.5848	-0.539381	0.424322	0.1335	0.260478	103.896	71.3458	55.0929	52.0049	87.6208	53.5489
YLCH	0	0	1.13733	NA	NA	0	0	0	0	0	0
YBCN	1.00075	-0.0323615	0.94747	0.929977	NA	1.02867	1.11478	1.05948	0.800076	1.07172	0.929778
NINE	0	0	1.13733	NA	NA	0	0	0	0	0	0
YBCO	0.257168	-0.0760163	1.07622	0.742058	NA	1.02867	0	0	0	0.514335	0
RUSA	0.457186	-0.0181559	1.04057	0.947914	NA	1.02867	0	0	0.800076	0.514335	0.400038
YLCG	0.800732	-0.131244	0.995118	0.696583	NA	1.02867	1.11478	1.05948	0	1.07172	0.52974
QUUD	3.26581	-0.380611	0.857718	0.390373	NA	8.22936	1.11478	2.11896	1.60015	4.67207	1.85956
NMPC	0	0	1.13733	NA	NA	0	0	0	0	0	0
INSH2	193.801	-0.0201049	0.348528	0.948271	0.968221	176.931	214.037	203.42	180.817	195.484	192.119
ESSD	5.03964	0.714465	0.851049	0.137949	NA	3.08601	1.11478	6.35688	9.60091	2.10039	7.97889
RRRD	18.0239	0.911696	0.63224	0.0484369	0.120824	13.3727	5.57389	27.5465	25.6024	9.4733	26.5744
RZPD	6.52839	1.20125	0.962013	0.0248148	NA	1.02867	2.22956	11.6543	11.2011	1.62911	11.4277
RZOD	2.67346	0.680578	1.03689	0.12046	NA	0	1.11478	3.17844	6.4006	0.557389	4.78952
BORD	1871.32	1.68709	0.376904	6.34697e-07	8.81676e-06	955.635	628.735	2935.82	2965.08	792.185	2950.45
YBCV	3.94744	0.449518	0.829482	0.324434	NA	1.02867	3.34433	7.41636	4.00038	2.1865	5.70837
YBCW	26.6981	-0.0313118	0.489518	0.936614	0.961439	31.8888	22.2956	28.606	24.0023	27.0922	26.3041
YLCI	6.15311	0.0728201	0.709163	0.871019	NA	8.22936	3.34433	4.23792	8.80083	5.78685	6.51938
NOHD	13.1703	0.142689	0.603011	0.743238	0.84532	9.25803	14.4921	20.1301	8.80083	11.8751	14.4655
AAAD	0	0	1.13733	NA	NA	0	0	0	0	0	0
TFAD	0.543564	-0.0107215	1.03186	0.970364	NA	0	1.11478	1.05948	0	0.557389	0.52974
YBCY	0	0	1.13733	NA	NA	0	0	0	0	0	0
TFAX	1.63643	0.0306715	0.912668	0.937492	NA	3.08601	0	1.05948	2.40023	1.54301	1.72985
APPY	75.1563	-0.110135	0.459924	0.771298	0.862648	97.7237	61.3128	42.3792	99.2094	79.5182	70.7943
OMPT	20927	-0.231607	0.357969	0.463845	0.628404	28759.6	17332.6	16889.2	20726.8	23046.1	18808
ENVY	7.86117	-0.268819	0.679636	0.551281	NA	13.3727	5.57389	5.2974	7.20068	9.4733	6.24904
YBCH	98.6713	1.07173	0.426218	0.00342062	0.0136896	46.2902	66.8867	133.494	148.014	56.5884	140.754
NFRA	594.278	0.873941	0.348449	0.00506801	0.0189568	386.78	397.976	706.673	885.684	392.378	796.178
NFRB	124.652	0.999132	0.42345	0.00597868	0.0216969	88.4656	60.198	148.327	201.619	74.3318	174.973
CUSS	266.017	0.531323	0.349271	0.0865736	0.186683	194.419	220.726	340.093	308.829	207.572	324.461
CUSR	254.64	0.473077	0.392695	0.163352	0.302729	142.985	260.858	311.487	303.229	201.922	307.358
CUSC	9.61675	0.13698	0.642796	0.757585	0.856087	7.20069	10.033	14.8327	6.4006	8.61685	10.6167
CUSF	7.05405	-0.0689294	0.672823	0.877415	NA	8.22936	6.68867	5.2974	8.00076	7.45902	6.64908
CUSB	26.4886	0.312954	0.514934	0.441013	0.611295	17.4874	26.7547	23.3086	38.4036	22.121	30.8561
CUSA	90.5739	0.0787713	0.39109	0.815989	0.892583	70.9783	103.674	93.2342	94.4089	87.3263	93.8216
PHEP	592.509	2.11502	0.528032	1.70289e-06	2.14765e-05	86.4083	268.662	1030.87	984.093	177.535	1007.48
YBDG	568.711	-0.0638481	0.326609	0.828136	0.89926	531.823	636.538	584.833	521.649	584.18	553.241
NFSB	2251.06	-0.165306	0.366013	0.607488	0.746399	1711.71	3121.38	2043.74	2127.4	2416.54	2085.57
YBDF	72.4799	-0.713052	0.484144	0.0708885	0.161298	135.784	56.8537	47.6766	49.6047	96.3191	48.6406
YBDJ	33.7565	0.134215	0.479266	0.729967	0.838183	22.6307	40.132	40.2602	32.003	31.3814	36.1316
YBDK	95.3717	-1.24271	0.516588	0.00311369	0.0127242	203.677	84.7231	37.0818	56.0053	144.2	46.5435
SOKE	0	0	1.13733	NA	NA	0	0	0	0	0	0
HOKE	4.8169	0.00187927	0.734928	0.996647	NA	4.11468	5.57389	3.17844	6.4006	4.84429	4.78952
INSL2	1237.1	0.182447	0.342903	0.550616	0.705098	909.345	1370.06	1365.67	1303.32	1139.7	1334.5
ENTD	45.9369	1.9312	0.550478	1.86797e-05	0.000170926	16.4587	13.3773	73.1041	80.8076	14.918	76.9559
FEPA	2149.14	0.919232	0.398962	0.00804574	0.0277155	961.807	1746.86	3314.05	2573.84	1354.33	2943.95
FES	1021.42	0.662658	0.338521	0.0287112	0.0789094	666.578	834.969	1336	1248.12	750.774	1292.06
YBDZ	56.5309	0.0750106	0.411551	0.830922	0.900949	54.5195	54.6241	52.974	64.006	54.5718	58.49
ENTF	2224.59	0.191989	0.358497	0.544263	0.699533	1496.72	2577.37	2388.07	2436.23	2037.04	2412.15
FEPE	11.7309	1.09428	0.742605	0.0285927	0.0788099	4.11468	5.57389	14.8327	22.4021	4.84429	18.6174
FEPC	350.287	1.38632	0.358405	1.82618e-05	0.000167502	180.017	172.791	507.491	540.851	176.404	524.171
FEPG	285.855	1.19019	0.371926	0.00033145	0.00194606	138.87	178.365	430.149	396.037	158.618	413.093
FEPD	462.937	0.8748	0.39306	0.0106426	0.0346086	224.25	374.565	696.078	556.853	299.408	626.465
ENTS	843.983	1.43208	0.464402	0.000280592	0.0017037	222.193	552.93	1391.1	1209.71	387.561	1300.41
FEPB	361.627	0.801341	0.375459	0.0151576	0.0467155	292.142	197.316	441.803	515.249	244.729	478.526
ENTC	1751.83	1.07294	0.414254	0.0027711	0.0115608	666.578	1353.34	2599.96	2387.43	1009.96	2493.69
ENTE	1492.34	0.698857	0.411351	0.047435	0.118711	663.492	1431.38	1936.73	1937.78	1047.43	1937.26
ENTB	741.168	0.513192	0.43918	0.163366	0.302729	305.515	827.165	956.71	875.283	566.34	915.996
ENTA	493.768	0.509577	0.452934	0.175378	0.319127	193.39	558.504	679.126	544.051	375.947	611.589
ENTH	125.743	0.557632	0.437764	0.129276	0.254567	59.6629	128.199	172.695	142.413	93.9312	157.554
CSTA	3057.02	-1.72256	0.562215	0.000144396	0.000959468	2179.75	7843.58	1394.28	810.477	5011.67	1102.38
YBDD	54.1827	-1.22978	0.56777	0.00572176	0.0208529	47.3188	118.166	32.8439	18.4017	82.7427	25.6228
HCXA	122.831	0.341252	0.385509	0.307782	0.474618	96.695	111.478	166.338	116.811	104.086	141.575
YBDL	88.9544	-0.0248038	0.397256	0.94226	0.964138	103.896	75.8049	101.71	74.407	89.8503	88.0585
YBDM	44.7002	-0.211741	0.507837	0.598855	0.740744	73.0356	26.7547	28.606	50.4048	49.8951	39.5054
YBDN	20.8206	0.427953	0.634273	0.339507	0.50946	26.7454	3.34433	21.1896	32.003	15.0449	26.5963
YBDO	8.70719	-0.231616	0.663208	0.605438	0.745077	11.3154	8.91823	10.5948	4.00038	10.1168	7.29759
DSBG	460.556	0.671484	0.382075	0.0439559	0.111386	409.411	254.169	523.383	655.262	331.79	589.322
AHPC	43855.6	0.110859	0.319256	0.700894	0.818279	36567.2	47035.8	47125.7	44693.8	41801.5	45909.7
AHPF	8537.25	0.169817	0.317029	0.553824	0.707551	7128.69	8728.71	8797.92	9493.7	7928.7	9145.81
USPG	1114.88	-0.565114	0.326372	0.0542403	0.131121	1445.28	1290.91	859.238	864.082	1368.1	861.66
YBDR	76.047	-0.14783	0.39121	0.662323	0.787395	85.3796	76.9197	76.2825	65.6062	81.1497	70.9444
YLDA	1.34364	0.303591	0.984126	0.418163	NA	0	1.11478	1.05948	3.2003	0.557389	2.12989
RNK	470.828	0.407877	0.38514	0.222514	0.380686	276.712	496.076	617.677	492.847	386.394	555.262
RNA	1234.13	0.13449	0.3222	0.64368	0.773384	1079.08	1248.55	1417.58	1191.31	1163.81	1304.45
CITT	16.811	0.197281	0.553011	0.63912	0.769845	17.4874	12.2626	15.8922	21.602	14.875	18.7471
CITG	0.257168	-0.0760163	1.07622	0.742058	NA	1.02867	0	0	0	0.514335	0
CITX	0.478713	-0.0221266	1.03835	0.937206	NA	0	1.11478	0	0.800076	0.557389	0.400038
CITF	8.99517	0.626406	0.745763	0.185666	0.333103	1.02867	8.91823	14.8327	11.2011	4.97345	13.0169
CITE	3.50369	0.705004	0.957514	0.130201	NA	2.05734	0	6.35688	5.60053	1.02867	5.9787
CITD	0.26487	0.0639268	1.07482	0.782496	NA	0	0	1.05948	0	0	0.52974
CITC	0	0	1.13733	NA	NA	0	0	0	0	0	0
DPIB	190.661	0.232493	0.363316	0.467307	0.630865	198.533	143.806	193.885	226.421	171.17	210.153
DPIA	84.1105	0.447511	0.438489	0.223345	0.381287	88.4656	44.5911	92.1747	111.211	66.5284	101.693
DCUC	40.8284	0.247797	0.447391	0.505538	0.665146	33.9461	37.9025	40.2602	51.2048	35.9243	45.7325
PAGP	49.0763	0.896535	0.470067	0.0213755	0.0626078	26.7454	33.4433	62.5093	73.607	30.0944	68.0581
CSPE	11821.2	0.429512	0.426325	0.233204	0.392765	5518.82	13444.2	16753.6	11568.3	9481.52	14160.9
CRCB	131.292	1.21757	0.494052	0.00283714	0.0117723	96.695	35.6729	199.182	193.618	66.184	196.4
YBEM	0	0	1.13733	NA	NA	0	0	0	0	0	0
TATE	76.5931	0.181193	0.389893	0.591492	0.736321	65.8349	74.6901	82.6394	83.2079	70.2625	82.9236
LIPA	4721.94	0.875411	0.341499	0.00433015	0.0165686	2769.18	3478.11	6813.51	5826.95	3123.64	6320.23
YBEF	37.4818	0.416117	0.478385	0.285058	0.451243	37.0321	22.2956	49.7955	40.8039	29.6638	45.2997
LIPB	615.102	0.504232	0.329488	0.0881539	0.189346	480.389	497.191	772.361	710.467	488.79	741.414
YBED	664.233	-1.43831	0.430059	0.000115286	0.000789299	1361.96	672.211	305.13	317.63	1017.09	311.38
DACA	3874.01	0.775427	0.356896	0.0144072	0.0447628	2153.01	3200.53	5319.65	4822.86	2676.77	5071.25
RLPA	2441.19	0.643224	0.331459	0.0307125	0.0834525	1628.39	2002.14	3133.94	3000.28	1815.26	3067.11
MRDB	1365.69	1.3191	0.351685	3.3828e-05	0.000278917	619.26	811.558	2004.54	2027.39	715.409	2015.96
MRDA	2539.76	2.28316	0.359384	4.18454e-12	1.68879e-10	682.008	876.216	4300.43	4300.41	779.112	4300.42
RLMH	726.242	1.65936	0.365975	5.20251e-07	7.30638e-06	268.483	360.073	1134.7	1141.71	314.278	1138.21
RSFS	1404.74	1.55394	0.436771	4.04063e-05	0.000327414	398.095	832.739	2407.14	1980.99	615.417	2194.06
COBC	172.962	1.37806	0.420628	0.000168387	0.00109416	104.924	63.5424	252.156	271.226	84.2334	261.691
NADD	488.992	1.19609	0.39941	0.000641056	0.00334396	337.404	195.086	677.008	746.471	266.245	711.739
HOLA	1221.27	1.09329	0.339062	0.000371	0.00213094	780.761	667.752	1670.8	1765.77	724.256	1718.28
LPTE	1491.38	0.668294	0.420826	0.0620673	0.146081	643.948	1473.74	2053.27	1794.57	1058.84	1923.92
LEUS	13747	0.882989	0.349161	0.00470922	0.0178764	7532.95	10529.1	19230.6	17695.3	9031.02	18462.9
YBEL	764.611	-0.888122	0.344069	0.00402847	0.0156437	1120.22	934.184	473.587	530.45	1027.2	502.019
YBEQ	15.756	0.198662	0.558911	0.63845	0.769512	15.4301	12.2626	20.1301	15.2014	13.8463	17.6658
YBER	1.37926	0.12441	0.936523	0.743886	NA	2.05734	0	1.05948	2.40023	1.02867	1.72985
DJLB	11.7069	-0.299381	0.606089	0.494652	0.656908	12.344	15.6069	8.47584	10.401	13.9755	9.43841
YBET	2.58003	0.14492	0.83878	0.735669	NA	3.08601	1.11478	2.11896	4.00038	2.10039	3.05967
YBEU	4.90902	0.0400206	0.747595	0.928541	NA	6.17202	3.34433	2.11896	8.00076	4.75818	5.05986
DJLC	62.383	-0.535138	0.42406	0.136388	0.264764	69.9496	84.7231	50.855	44.0042	77.3364	47.4296
HSCC	166.147	-0.302873	0.486982	0.440977	0.611295	85.3796	298.761	171.636	108.81	192.07	140.223
RIHA	3579.55	-1.30176	0.405735	0.000252651	0.00155234	4036.5	6610.63	2200.54	1470.54	5323.57	1835.54
GLTL	321.562	-0.569649	0.377075	0.0837315	0.182091	325.06	472.666	279.703	208.82	398.863	244.261
GLTK	167.943	-0.350166	0.379076	0.289143	0.455804	164.587	222.956	164.219	120.011	193.771	142.115
GLTJ	166.098	-0.565919	0.400357	0.100602	0.21008	159.444	254.169	141.97	108.81	206.807	125.39
SROC	0	0	1.13733	NA	NA	0	0	0	0	0	0
GLTI	693.913	-1.033	0.3432	0.000847879	0.00426133	1029.7	898.511	441.803	405.638	964.105	423.721
INSH3	385.65	-0.00349011	0.331592	0.990649	0.994962	362.092	410.238	417.435	352.833	386.165	385.134
LNT	1702.3	1.1652	0.356732	0.000278517	0.00169497	819.85	1109.2	2256.69	2623.45	964.527	2440.07
YBEX	2728.1	0.484367	0.325195	0.0977359	0.205326	2179.75	2201.69	2953.83	3577.14	2190.72	3265.48
YBEY	562.058	-1.05287	0.404646	0.00279198	0.0116226	1024.56	565.193	307.249	351.233	794.874	329.241
YBEZ	4666.2	-1.42609	0.346522	5.97904e-06	6.42119e-05	7806.58	6228.27	2185.71	2444.23	7017.42	2314.97
MIAB	4276.86	1.5547	0.431217	3.37875e-05	0.000278917	1214.86	2545.04	7034.95	6312.6	1879.95	6673.77
UBIF	1007.83	-0.115448	0.33831	0.702753	0.819949	876.427	1239.63	1025.58	889.684	1058.03	957.63
GLNX	0	0	1.13733	NA	NA	0	0	0	0	0	0
GLNV	0	0	1.13733	NA	NA	0	0	0	0	0	0
METU	0	0	1.13733	NA	NA	0	0	0	0	0	0
GLNW	0	0	1.13733	NA	NA	0	0	0	0	0	0
GLNU	0	0	1.13733	NA	NA	0	0	0	0	0	0
LEUW	0	0	1.13733	NA	NA	0	0	0	0	0	0
METT	0	0	1.13733	NA	NA	0	0	0	0	0	0
ASNB	1844.15	-1.64001	0.374724	1.12734e-06	1.4853e-05	3452.22	2319.85	834.87	769.673	2886.04	802.271
UMPH	1978.25	-0.103765	0.394563	0.760698	0.857295	1322.87	2823.73	2148.62	1617.75	2073.3	1883.19
NAGC	1776.56	0.246959	0.32644	0.400312	0.570981	1800.17	1383.44	1920.84	2001.79	1591.81	1961.31
NAGA	1546.77	-0.532287	0.328497	0.0712119	0.161841	1702.45	2057.88	1222.64	1204.11	1880.16	1213.38
NAGB	1736.97	-0.488516	0.357648	0.121907	0.242672	1625.3	2561.76	1433.48	1327.33	2093.53	1380.4
NAGE	6270.36	-1.07559	0.429307	0.00347818	0.0138477	5751.3	12175.6	4111.84	3042.69	8963.45	3577.26
GLNS	9849.27	0.569664	0.348906	0.066037	0.152705	6119.56	8972.85	12838.8	11465.9	7546.2	12152.3
CHIZ	0	0	1.13733	NA	NA	0	0	0	0	0	0
CHIP	200.97	-0.0207592	0.449482	0.955647	0.974006	101.838	304.334	222.491	175.217	203.086	198.854
CHIQ	5.99653	-0.205789	0.714631	0.648322	NA	4.11468	10.033	4.23792	5.60053	7.07384	4.91922
FUR	1635.97	0.684527	0.377473	0.0382411	0.0992664	1486.43	859.494	2176.17	2021.79	1172.96	2098.98
UOF	188.607	0.649537	0.483615	0.0990553	0.207529	200.591	61.3128	240.502	252.024	130.952	246.263
FLDA	2467.39	0.787249	0.330141	0.00819215	0.0280937	1815.6	1608.62	3385.04	3060.29	1712.11	3222.66
YBFE	162.462	1.89948	0.430665	4.97574e-07	7.06833e-06	68.9209	49.0502	296.654	235.222	58.9856	265.938
YBFF	416.597	-0.117055	0.323625	0.688348	0.808556	445.414	429.19	390.948	400.838	437.302	395.893
SEQA	3265.54	0.180995	0.369852	0.576877	0.723265	3920.26	2083.52	3510.06	3548.34	3001.89	3529.2
PGM	9127.92	-0.0736675	0.333842	0.805622	0.88599	7653.31	11181.2	9150.73	8526.41	9417.27	8838.57
YBFP	53.3605	0.828316	0.450991	0.0283603	0.0782817	32.9175	35.6729	72.0446	72.8069	34.2952	72.4257
YBFG	0	0	1.13733	NA	NA	0	0	0	0	0	0
YBFI	0	0	1.13733	NA	NA	0	0	0	0	0	0
POTE	33.1956	0.0576344	0.460178	0.879135	0.929309	28.8028	35.6729	33.9034	34.4033	32.2378	34.1533
SPEF	17.5788	0.13663	0.542856	0.742964	0.845259	13.3727	18.9512	21.1896	16.8016	16.162	18.9956
SPEFL	0	0	1.13733	NA	NA	0	0	0	0	0	0
KDPE	113.168	0.400293	0.378684	0.225236	0.383632	98.7524	88.0675	121.84	144.014	93.4099	132.927
KDPD	537.163	-0.0710751	0.324997	0.808277	0.887491	506.106	600.865	506.431	535.251	553.486	520.841
KDPC	32.9366	0.351218	0.487111	0.371897	0.542768	32.9175	21.1808	32.8439	44.8042	27.0491	38.8241
KDPB	69.77	-0.177394	0.424441	0.621207	0.75667	54.5195	96.9857	63.5688	64.006	75.7526	63.7874
KDPA	20.8532	0.619992	0.562031	0.14883	0.283606	10.2867	17.8365	26.487	28.8027	14.0616	27.6449
KDPF	0.200019	0.0541081	1.07445	0.814799	NA	0	0	0	0.800076	0	0.400038
YBFA	34.501	0.292077	0.489983	0.459061	0.624422	19.5447	39.0172	43.4387	36.0034	29.281	39.721
RHSC	167.821	0.197742	0.349822	0.524298	0.681641	156.358	150.495	174.814	189.618	153.426	182.216
YBFB	1.93053	0.302696	0.906499	0.467864	NA	1.02867	1.11478	3.17844	2.40023	1.07172	2.78933
YBFO	0	0	1.13733	NA	NA	0	0	0	0	0	0
YBFC	5.29747	0.345388	0.748547	0.449237	NA	5.14335	2.22956	7.41636	6.4006	3.68645	6.90848
YBFQ	1.12209	0.24102	0.984223	0.506455	NA	1.02867	0	1.05948	2.40023	0.514335	1.72985
YBFL	0	0	1.13733	NA	NA	0	0	0	0	0	0
YBFD	3.35897	0.0350647	0.794045	0.936291	NA	2.05734	4.45911	2.11896	4.80045	3.25823	3.45971
YBGA	62.51	-0.620385	0.5605	0.148007	0.282177	136.813	28.9842	43.4387	40.8039	82.8987	42.1213
PHR	176.199	0.671565	0.396372	0.0500663	0.124001	156.358	95.8709	234.145	218.421	126.114	226.283
DTPD	84.8354	0.695431	0.416584	0.0506205	0.125132	54.5195	64.6571	95.3532	124.812	59.5883	110.082
YBGI	852.906	-1.41877	0.374019	2.28003e-05	0.000201885	1536.83	1037.86	418.494	418.44	1287.35	418.467
PXPB	686.767	-1.37339	0.361683	2.49428e-05	0.000217838	1134.62	917.462	312.547	382.436	1026.04	347.491
PXPC	1204.18	-1.21911	0.351897	0.000123557	0.000841415	1712.74	1774.73	573.179	756.071	1743.73	664.625
PXPA	526.38	-0.739823	0.364312	0.0214899	0.0628949	693.324	674.441	297.714	440.042	683.882	368.878
NEI	317.949	-0.0986212	0.347524	0.749693	0.851147	329.175	334.433	252.156	356.034	331.804	304.095
ABRB	82.0361	-0.0430606	0.393881	0.899308	0.939466	89.4943	78.0345	67.8067	92.8088	83.7644	80.3077
YBGO	8.54772	-0.368562	0.673016	0.416316	0.588336	7.20069	14.4921	5.2974	7.20068	10.8464	6.24904
YBGP	4.05245	-0.326764	0.78346	0.470406	NA	6.17202	4.45911	3.17844	2.40023	5.31557	2.78933
YBGQ	8.94645	-0.536962	0.689935	0.245437	0.407759	12.344	12.2626	3.17844	8.00076	12.3033	5.5896
YBGD	5.08751	-0.760976	0.894041	0.11579	NA	14.4014	2.22956	2.11896	1.60015	8.31547	1.85956
GLTA	30089.2	-2.5626	0.456318	2.14651e-10	6.23464e-09	46696.5	58878.1	10021.6	4760.45	52787.3	7391.03
YBGV	137.802	-1.49885	0.472684	0.000179307	0.00115346	237.623	191.742	82.6394	39.2037	214.682	60.9216
YBGU	308.666	-1.26518	0.457842	0.0011118	0.00532832	505.077	416.927	218.253	94.4089	461.002	156.331
SDHC	4682.51	-0.357451	0.432541	0.325862	0.496465	3606.52	7336.36	5267.73	2519.44	5471.44	3893.59
SDHD	1717.69	-0.440624	0.440928	0.232309	0.392194	1484.37	2659.86	1920.84	805.676	2072.12	1363.26
SDHA	23522.4	-0.949766	0.469419	0.0148777	0.0459638	23252.1	42845.4	19802.7	8189.57	33048.7	13996.2
SDHB	7274.96	-1.10045	0.459201	0.00440121	0.016807	8380.58	12685.1	5685.17	2349.02	10532.8	4017.1
SUCA	37688	-0.884526	0.337624	0.00362993	0.0143476	49706.4	51331.1	27976.6	21738.1	50518.7	24857.3
SUCB	23766	-0.269626	0.30896	0.336481	0.506704	25993.5	26821.6	20842.1	21406.8	26407.5	21124.5
SUCC	10625	-0.466118	0.350254	0.133424	0.260461	15331.3	10064.2	8095.48	9008.85	12697.8	8552.17
SUCD	7207.46	-0.412073	0.344803	0.179072	0.324616	9881.41	7027.56	5312.23	6608.62	8454.48	5960.43
SDHX	0	0	1.13733	NA	NA	0	0	0	0	0	0
MNGR	192.576	0.601936	0.372679	0.0652962	0.151725	166.645	121.511	237.323	244.823	144.078	241.073
MNGA	25.6411	-0.430751	0.521689	0.293525	0.45915	30.8601	32.3286	13.7732	25.6024	31.5943	19.6878
MNGB	205.31	0.00495991	0.350767	0.987295	0.992984	217.049	192.857	180.112	231.222	204.953	205.667
CYDA	7991.79	1.27496	0.410076	0.000373062	0.002138	3307.18	4985.29	8775.67	14899	4146.23	11837.3
CYDB	5232.91	1.2483	0.403194	0.000413069	0.00231536	2320.68	3210.56	5658.68	9741.72	2765.62	7700.2
CYDX	123.537	1.19258	0.471184	0.00251722	0.0106406	44.2328	84.7231	141.97	223.221	64.478	182.596
YBGE	88.0197	1.09887	0.526139	0.00929156	0.0310583	23.6594	69.1162	104.888	154.415	46.3878	129.652
YBGC	436.059	1.51415	0.406004	2.32843e-05	0.000204752	247.91	150.495	604.963	740.87	199.202	672.916
TOLQ	983.48	1.50931	0.369571	5.6042e-06	6.06963e-05	377.522	544.012	1497.04	1515.34	460.767	1506.19
TOLR	356.323	1.37384	0.357077	2.04083e-05	0.000184107	182.075	179.479	518.086	545.652	180.777	531.869
TOLA	1939.45	1.55168	0.378122	4.64785e-06	5.16518e-05	691.266	1075.76	2976.08	3014.68	883.514	2995.38
TOLB	9714.14	0.688355	0.343182	0.0246984	0.0702799	5891.2	8190.28	12377.9	12397.2	7040.74	12387.5
PAL	6506.1	0.649387	0.338763	0.0321172	0.0865945	4116.74	5508.12	7932.32	8467.2	4812.43	8199.76
CPOB	4261.03	1.13147	0.340026	0.000240872	0.00148952	2204.44	2749.04	5868.46	6222.19	2476.74	6045.32
LYST	0	0	1.13733	NA	NA	0	0	0	0	0	0
VALT	0	0	1.13733	NA	NA	0	0	0	0	0	0
LYSW	0	0	1.13733	NA	NA	0	0	0	0	0	0
VALZ	0	0	1.13733	NA	NA	0	0	0	0	0	0
LYSY	0	0	1.13733	NA	NA	0	0	0	0	0	0
LYSZ	0	0	1.13733	NA	NA	0	0	0	0	0	0
LYSQ	0	0	1.13733	NA	NA	0	0	0	0	0	0
NADA	195.519	-0.627637	0.358773	0.047803	0.119399	253.053	238.563	150.446	140.013	245.808	145.23
PNUC	78.0192	-0.83758	0.433666	0.0227326	0.0660278	125.498	85.8379	48.7361	52.0049	105.668	50.3705
ZITB	165.08	-0.98735	0.379739	0.00319058	0.0129446	223.221	234.103	110.186	92.8088	228.662	101.497
YBGS	15.4687	-0.695595	0.702532	0.140217	0.270691	37.0321	7.80345	4.23792	12.8012	22.4178	8.51956
AROG	2450.8	-0.803356	0.343908	0.00907825	0.0306122	3630.18	2815.93	1552.14	1804.97	3223.05	1678.55
GPMA	11060.2	-0.0388851	0.313316	0.891192	0.935365	10231.2	12251.4	10516.4	11241.9	11241.3	10879.1
GALM	4771.33	-0.361581	0.32425	0.215291	0.371813	5491.04	5480.25	3579.98	4534.03	5485.65	4057.01
GALK	2835.11	-0.588721	0.35767	0.0625902	0.147041	4258.7	2789.17	1993.94	2298.62	3523.94	2146.28
GALT	2172.52	-0.45661	0.321243	0.114796	0.231434	2609.74	2542.81	1648.55	1888.98	2576.27	1768.76
GALE	3690.18	-0.0239088	0.309519	0.932291	0.960603	3890.43	3563.95	3522.77	3783.56	3727.19	3653.16
MODF	1285.37	-1.79426	0.399685	4.54181e-07	6.54636e-06	1647.93	2481.5	588.011	424.04	2064.71	506.026
MODE	633.91	0.211086	0.323273	0.468794	0.632649	598.686	556.274	734.219	646.461	577.48	690.34
ACRZ	89.439	0.369341	0.405825	0.288033	0.454826	88.4656	60.198	115.483	93.6088	74.3318	104.546
MODA	406.192	-0.0586299	0.348971	0.850077	0.911153	340.49	492.732	425.911	365.635	416.611	395.773
MODB	176.201	-0.137394	0.453406	0.714379	0.827658	92.5803	284.268	166.338	161.615	188.424	163.977
MODC	285.887	-0.205127	0.400509	0.551393	0.705613	205.734	420.271	287.119	230.422	313.003	258.77
YBHA	757.04	1.28298	0.342258	3.69371e-05	0.0003026	405.296	406.894	1159.07	1056.9	406.095	1107.99
PGL	3044.67	-0.627042	0.365491	0.0513391	0.126212	4244.29	3422.37	1762.97	2749.06	3833.33	2256.02
YBHD	12.2726	-0.266449	0.601875	0.541812	0.697317	17.4874	11.1478	11.6543	8.80083	14.3176	10.2276
YBHH	2.2879	0.0292377	0.850394	0.944688	NA	1.02867	3.34433	3.17844	1.60015	2.1865	2.3893
YBHI	28.4257	-0.378602	0.498481	0.342697	0.512641	26.7454	41.2468	23.3086	22.4021	33.9961	22.8553
YBHJ	64.6276	0.50379	0.420956	0.158518	0.29713	45.2615	54.6241	85.8179	72.8069	49.9428	79.3124
YBHC	2442.28	0.758054	0.380712	0.0228641	0.0663596	1221.03	2150.41	3180.56	3217.1	1685.72	3198.83
YBHB	164.824	0.163539	0.353453	0.601526	0.742293	138.87	167.217	177.993	175.217	153.044	176.605
BIOA	103.994	1.00927	0.418153	0.0050873	0.0189919	53.4909	70.231	161.041	131.212	61.8609	146.127
BIOB	94.253	-0.435154	0.39175	0.198884	0.350585	98.7524	125.97	76.2825	76.0072	112.361	76.1449
BIOF	32.0697	-0.100948	0.469911	0.792686	0.878623	30.8601	36.7877	25.4275	35.2033	33.8239	30.3154
BIOC	21.873	-0.0973893	0.507186	0.808534	0.887491	22.6307	23.4103	22.2491	19.2018	23.0205	20.7254
BIOD	21.0906	-0.0307051	0.530282	0.940523	0.963198	17.4874	25.6399	14.8327	26.4025	21.5636	20.6176
UVRB	1797.26	0.0845802	0.318921	0.769314	0.861937	1570.78	1895.12	1962.16	1760.97	1732.95	1861.56
YBHK	630.483	-0.239522	0.349101	0.439673	0.6101	837.338	554.045	575.297	555.252	695.691	565.275
MOAA	1282.57	-0.018683	0.31486	0.94781	0.968221	1234.4	1351.11	1201.45	1343.33	1292.76	1272.39
MOAB	704.534	-0.240388	0.33368	0.421304	0.593198	849.682	703.425	565.762	699.266	776.553	632.514
MOAC	380.32	-0.053635	0.343434	0.860981	0.917965	339.461	439.223	330.558	412.039	389.342	371.298
MOAD	150.044	-0.123186	0.369369	0.703929	0.820545	130.641	186.168	134.554	148.814	158.405	141.684
MOAE	197.612	-0.0579069	0.348568	0.85177	0.911185	203.677	201.775	170.576	214.42	202.726	192.498
YBHL	869.565	-0.239065	0.338295	0.428998	0.599847	822.936	1093.6	856.06	705.667	958.267	780.863
YBHM	21.2101	0.777717	0.589303	0.0792902	0.175114	17.4874	7.80345	27.5465	32.003	12.6454	29.7747
YBHN	7.6057	-0.186941	0.677498	0.677129	NA	5.14335	12.2626	7.41636	5.60053	8.70296	6.50844
CLSB	28.8042	-1.07794	0.667285	0.0244043	0.0698352	73.0356	15.6069	13.7732	12.8012	44.3212	13.2872
YBHP	34.2003	-0.688152	0.575284	0.114414	0.231118	72.0069	21.1808	18.0112	25.6024	46.5939	21.8068
YBHQ	880.102	-0.0352343	0.503579	0.929848	0.958859	285.97	1508.29	991.673	734.469	897.133	863.071
YBHR	297.407	-1.42593	0.378147	2.44891e-05	0.000214364	508.163	391.287	152.565	137.613	449.725	145.089
YBHS	310.316	-1.48671	0.364011	5.91196e-06	6.36698e-05	469.074	477.125	139.851	155.215	473.099	147.533
YBHF	1518.78	-2.04356	0.373114	1.51036e-09	3.68836e-08	2086.14	2930.75	544.573	513.649	2508.45	529.111
YBHG	924.782	-2.15519	0.37517	2.45308e-10	6.96676e-09	1318.76	1775.84	318.903	285.627	1547.3	302.265
CECR	884.187	-0.901835	0.356928	0.00458492	0.0174218	1099.65	1289.8	660.056	487.246	1194.72	573.651
RHLE	1345.52	2.9692	0.457238	5.17806e-13	2.36341e-11	354.891	164.987	2457.99	2404.23	259.939	2431.11
YBIA	71.5125	-0.256933	0.396752	0.452399	0.619906	75.0929	84.7231	64.6283	61.6058	79.908	63.117
DING	835.527	0.59487	0.345112	0.0529031	0.128699	560.625	705.655	1138.94	936.889	633.14	1037.91
YBIB	622.16	-0.705646	0.338212	0.0198675	0.0591398	735.499	857.264	456.636	439.242	796.382	447.939
HCXB	389.51	-0.969249	0.373592	0.00335452	0.0135097	608.973	464.862	209.777	274.426	536.918	242.101
ZBIJ	0	0	1.13733	NA	NA	0	0	0	0	0	0
YBIE	6.61904	-0.281759	0.697284	0.533943	NA	7.20069	8.91823	6.35688	4.00038	8.05946	5.17863
YBIJ	71.586	0.251067	0.454636	0.504498	0.664503	88.4656	36.7877	76.2825	84.808	62.6267	80.5453
YBII	15.1971	0.0917115	0.56173	0.828427	0.89926	17.4874	11.1478	16.9517	15.2014	14.3176	16.0766
YBIX	118.18	0.620846	0.441801	0.0936976	0.198693	53.4909	117.052	152.565	149.614	85.2713	151.09
FIU	4013.21	0.967073	0.366395	0.00296254	0.0122429	2049.11	2965.31	6197.96	4840.46	2507.21	5519.21
MCBA	15.5432	0.130948	0.586235	0.761262	0.857496	17.4874	11.1478	9.53532	24.0023	14.3176	16.7688
RLMF	879.574	2.85312	0.363038	2.77727e-17	3.13178e-15	180.017	206.234	1587.1	1544.95	193.126	1566.02
YBIO	47.7637	-0.610593	0.475093	0.116408	0.23367	78.1789	44.5911	37.0818	31.2029	61.385	34.1424
GLNQ	1043.69	-0.114441	0.360422	0.719002	0.831149	804.42	1389.01	958.829	1022.5	1096.72	990.663
GLNP	487.471	-0.174361	0.336413	0.562475	0.714854	451.586	596.406	435.446	466.444	523.996	450.945
GLNH	2274.14	-0.61037	0.334414	0.0416675	0.106716	2491.44	3172.66	1765.09	1667.36	2832.05	1716.23
DPS	1357.85	-0.68238	0.418079	0.055672	0.13399	2407.09	1108.09	846.524	1069.7	1757.59	958.113
RHTA	156.266	1.05261	0.381633	0.0017788	0.00802346	88.4656	96.9857	217.193	222.421	92.7257	219.807
YLIM	493.754	2.32079	0.472711	1.61957e-08	3.21733e-07	191.333	83.6084	865.595	834.479	137.471	850.037
OMPX	10672.1	1.08162	0.350195	0.000598225	0.00316358	5319.25	7349.73	15416.5	14603	6334.49	15009.7
OPGE	566.82	3.16315	0.433686	1.62293e-15	1.24446e-13	69.9496	128.199	1065.84	1003.29	99.0745	1034.57
RYBA	0	0	1.13733	NA	NA	0	0	0	0	0	0
MNTS	86.4677	-0.107256	0.423567	0.764807	0.858914	120.354	61.3128	88.9963	75.2071	90.8336	82.1017
MNTR	189.415	0.578994	0.358207	0.0673385	0.15506	140.928	147.151	241.561	228.022	144.039	234.791
YBIR	376.531	0.907337	0.38787	0.00751213	0.0261832	190.304	289.842	579.535	446.442	240.073	512.989
LDTB	2454.65	1.71945	0.401307	1.39035e-06	1.79482e-05	1280.69	730.18	3868.16	3939.57	1005.44	3903.87
YBIT	4921.95	1.83482	0.413839	5.28508e-07	7.39526e-06	1320.81	2432.45	8457.83	7476.71	1876.63	7967.27
YBIU	220.867	-0.181997	0.344994	0.553529	0.70741	244.824	231.874	184.349	222.421	238.349	203.385
YBIV	331.24	0.0215923	0.365079	0.946427	0.967369	408.382	247.481	353.866	315.23	327.931	334.548
YBIW	35.4471	-0.187331	0.469489	0.625626	0.76014	46.2902	31.2138	37.0818	27.2026	38.752	32.1422
YBIY	3.00225	-0.0633532	0.80256	0.884748	NA	3.08601	3.34433	3.17844	2.40023	3.21517	2.78933
FSAA	65.8839	-0.718832	0.430637	0.0486585	0.121141	81.265	91.4118	50.855	40.0038	86.3384	45.4294
MOEB	544.251	0.279316	0.336538	0.353291	0.523991	414.554	545.127	599.666	617.658	479.84	608.662
MOEA	1818.41	0.24359	0.31476	0.39265	0.562484	1560.49	1707.84	2072.34	1932.98	1634.17	2002.66
IAAA	1304.78	0.0269314	0.408236	0.938542	0.962399	1230.29	1345.54	1881.64	761.672	1287.91	1321.65
GSIA	1240.85	-0.113544	0.413257	0.747248	0.848874	1482.31	1132.61	1667.62	680.864	1307.46	1174.24
GSIB	552.033	-0.142307	0.423783	0.691502	0.811018	603.829	575.226	749.052	280.026	589.528	514.539
GSIC	129.475	0.101059	0.41534	0.775028	0.865305	136.813	109.248	182.231	89.6085	123.031	135.919
GSID	99.932	0.232639	0.404871	0.50267	0.663648	97.7237	80.264	137.732	84.0079	88.9939	110.87
PDEI	199.323	1.38941	0.384291	4.84371e-05	0.00038133	103.896	93.6414	276.524	323.231	98.7685	299.877
DGCI	105.148	1.13385	0.440439	0.0025464	0.0107403	43.2042	72.4606	140.911	164.016	57.8324	152.463
RIMO	2470.62	2.93738	0.531357	2.02036e-10	6.053e-09	230.422	692.277	4887.38	4072.38	461.35	4479.88
BSSR	26.9355	0.228334	0.492331	0.563614	0.714854	19.5447	27.8695	30.7249	29.6028	23.7071	30.1639
YLII	28.0301	-1.35299	0.647431	0.0049619	0.0186509	59.6629	30.099	6.35688	16.0015	44.8809	11.1792
GSTB	701.147	-0.805754	0.349376	0.00977074	0.0323498	840.424	1006.64	528.68	428.841	923.534	478.76
DACC	1209.11	-0.528466	0.324209	0.0701958	0.160197	1509.06	1424.69	990.614	912.086	1466.87	951.35
DEOR	647.167	0.342274	0.335333	0.2538	0.41691	625.432	482.699	756.468	724.068	554.065	740.268
YBJG	813.847	1.35972	0.389652	8.26966e-05	0.000605074	307.572	509.454	1240.65	1197.71	408.513	1219.18
MDFA	979.22	2.65459	0.370143	7.00246e-15	4.62887e-13	210.877	270.891	1726.95	1708.16	240.884	1717.56
YBJH	20.9764	-0.374674	0.548788	0.373184	0.544232	17.4874	33.4433	13.7732	19.2018	25.4654	16.4875
YBJI	358.765	-0.497291	0.338891	0.10022	0.20972	407.353	457.059	281.822	288.827	432.206	285.324
YBJJ	395.921	-0.320552	0.374066	0.326972	0.497662	339.461	564.078	376.115	304.029	451.769	340.072
RCDA	142.482	0.33475	0.385307	0.316904	0.485421	100.81	141.577	187.528	140.013	121.193	163.771
RYBB	0	0	1.13733	NA	NA	0	0	0	0	0	0
YBJL	652.804	1.2576	0.361727	0.00010886	0.000757476	299.343	403.55	987.435	920.887	351.446	954.161
YBJM	22.2066	-0.519141	0.5352	0.213051	0.369092	31.8888	24.5251	18.0112	14.4014	28.2069	16.2063
GRXA	105.888	0.291957	0.420517	0.41299	0.584497	121.383	61.3128	111.245	129.612	91.3479	120.429
YBJC	396.022	0.318083	0.381869	0.338337	0.508899	441.3	238.563	444.981	459.243	339.931	452.112
NFSA	1283.62	-0.0363208	0.317111	0.899329	0.939466	1393.85	1212.88	1194.03	1333.73	1303.36	1263.88
RIMK	641.628	0.152056	0.337974	0.614876	0.751814	531.823	667.752	599.666	767.273	599.787	683.469
YBJN	644.076	0.142021	0.361413	0.655882	0.782621	454.672	752.475	742.695	626.459	603.574	684.577
POTF	79.2825	-0.387	0.408499	0.267918	0.43183	77.1503	109.248	69.9257	60.8057	93.1993	65.3657
POTG	33.9532	-0.318886	0.499184	0.424181	0.595282	25.7168	53.5094	31.7844	24.8023	39.6131	28.2934
POTH	14.9404	-0.147503	0.588493	0.732629	0.839534	9.25803	23.4103	15.8922	11.2011	16.3342	13.5466
POTI	13.0383	0.0801461	0.579828	0.851755	0.911185	10.2867	14.4921	13.7732	13.6013	12.3894	13.6873
YBJO	52.6352	0.670405	0.443723	0.0714572	0.162111	36.0035	37.9025	64.6283	72.0068	36.953	68.3175
RLMC	516.835	1.97183	0.375388	6.23806e-09	1.33613e-07	161.501	212.923	859.238	833.679	187.212	846.458
ARTJ	192.222	-0.563029	0.40771	0.107014	0.220373	310.658	168.332	154.684	135.213	239.495	144.948
ARTM	411.803	0.799699	0.34267	0.00918641	0.0308143	276.712	288.728	532.918	548.852	282.72	540.885
ARTQ	326.691	0.770381	0.369066	0.0178765	0.0538824	185.161	265.317	435.446	420.84	225.239	428.143
ARTI	912.792	0.0464674	0.36812	0.885746	0.931929	1153.14	634.309	880.428	983.293	893.724	931.86
ARTP	930.369	0.318987	0.324916	0.275228	0.439649	876.427	736.868	1088.09	1020.1	806.648	1054.09
YBJP	489.385	-0.692535	0.393536	0.0422982	0.108042	768.417	494.962	276.524	417.639	631.689	347.082
YBJQ	329.335	-0.400084	0.346642	0.193953	0.344426	340.49	429.19	289.238	258.424	384.84	273.831
AMID	391.493	-0.186767	0.329648	0.528222	0.684422	436.156	409.124	335.855	384.836	422.64	360.346
YBJS	1023.04	1.3765	0.34592	1.18743e-05	0.000117034	474.217	568.537	1540.48	1508.94	521.377	1524.71
YBJT	693.867	-0.74821	0.335372	0.0130058	0.0411759	931.975	863.953	468.29	511.248	897.964	489.769
LTAE	927.029	-0.907541	0.333604	0.00260094	0.0109103	1222.06	1275.31	585.892	624.859	1248.68	605.376
POXB	270.259	-0.688063	0.53005	0.0989157	0.20735	577.084	147.151	120.781	236.022	362.117	178.401
HCR	26.2529	-0.671978	0.552811	0.115234	0.23192	23.6594	46.8207	20.1301	14.4014	35.2401	17.2657
HCP	36.0487	0.135089	0.453685	0.719072	0.831149	37.0321	30.099	40.2602	36.8035	33.5656	38.5319
LYSO	269.58	1.84577	0.404664	2.84127e-07	4.37487e-06	87.437	118.166	489.48	383.236	102.802	436.358
AQPZ	53.8313	0.125739	0.453247	0.737613	0.841669	33.9461	66.8867	65.6877	48.8046	50.4164	57.2462
YBJD	570.707	-0.891819	0.338727	0.00345309	0.0137621	742.7	790.378	376.115	373.635	766.539	374.875
YBJX	6533.09	1.11932	0.393941	0.00121189	0.00573627	4800.8	2634.22	9288.46	9408.89	3717.51	9348.67
MACA	311.405	-0.36859	0.342143	0.226568	0.384874	337.404	382.369	242.621	283.227	359.886	262.924
MACB	594.05	-1.16368	0.34819	0.000214593	0.00134877	893.915	805.985	314.665	361.634	849.95	338.15
CSPD	685.939	-1.54985	0.479848	0.000129833	0.000878005	1561.52	598.636	298.773	284.827	1080.08	291.8
YLJB	57.9921	0.142707	0.449032	0.702043	0.819371	73.0356	34.5581	63.5688	60.8057	53.7969	62.1873
CLPS	108.475	-0.289867	0.396592	0.396404	0.566672	146.071	99.2153	107.007	81.6077	122.643	94.3076
CLPA	8991.37	-1.80313	0.337435	5.88183e-09	1.2813e-07	13616.5	15041.7	3582.1	3725.15	14329.1	3653.63
SERW	0	0	1.13733	NA	NA	0	0	0	0	0	0
INFA	3842.02	2.51134	0.398255	3.48711e-12	1.46357e-10	782.818	1237.4	7258.5	6089.38	1010.11	6673.94
AAT	196.485	0.843391	0.366321	0.00926225	0.0310029	125.498	136.003	253.216	271.226	130.75	262.221
CYDC	1364.33	1.02811	0.343243	0.0008968	0.00447117	756.073	914.118	1769.33	2017.79	835.095	1893.56
CYDD	1442.11	1.00315	0.337733	0.00101749	0.00498217	829.108	963.168	1891.17	2085	896.138	1988.08
TRXB	6176.56	0.442591	0.31664	0.12187	0.242672	4844.01	5289.62	7479.93	7092.67	5066.82	7286.3
LRP	1535.5	-1.0926	0.437846	0.00344819	0.0137569	3082.93	1332.16	841.227	885.684	2207.54	863.455
FTSK	5475.96	0.24556	0.31032	0.383221	0.553814	4743.2	5095.65	6067.64	5997.37	4919.42	6032.5
LOLA	806.961	0.128033	0.409987	0.714756	0.827658	1077.02	439.223	817.918	893.684	758.12	855.801
RARA	1120.74	0.805463	0.332567	0.00719419	0.0252819	735.499	804.87	1408.05	1534.55	770.185	1471.3
SERS	17650.3	-0.197455	0.326546	0.501567	0.66242	16241.7	22009.1	15669.7	16680.8	19125.4	16175.2
DMSA	199.561	0.0503151	0.352566	0.872169	0.925887	169.731	220.726	191.766	216.02	195.228	203.893
DMSB	19.422	0.290427	0.545864	0.487989	0.651153	11.3154	21.1808	21.1896	24.0023	16.2481	22.5959
DMSC	32.4847	-0.317136	0.501695	0.428081	0.598782	24.6881	51.2798	24.368	29.6028	37.9839	26.9854
YCAC	34.6605	-0.67594	0.605951	0.130111	0.255703	70.9783	24.5251	9.53532	33.6032	47.7517	21.5692
YCAD	375.892	2.34931	0.383063	1.46757e-11	5.41027e-10	114.182	104.789	590.13	694.466	109.486	642.298
YCAM	190.559	0.211234	0.449396	0.571452	0.719648	91.5517	249.71	252.156	168.816	170.631	210.486
YCAN	79.8807	-0.766804	0.451784	0.0422625	0.108023	118.297	94.7561	68.8662	37.6036	106.527	53.2349
YCAK	42.0875	0.773145	0.4777	0.0486261	0.121139	23.6594	31.2138	58.2714	55.2052	27.4366	56.7383
PFLA	978.491	0.349658	0.379358	0.290117	0.455804	575.027	1080.22	1186.62	1072.1	827.623	1129.36
PFLB	24724.4	0.52074	0.320374	0.0715648	0.162259	18341.2	20742.7	28664.2	31149.3	19541.9	29906.8
FOCA	1717.91	0.962225	0.410887	0.00672902	0.0239323	1397.96	705.655	2154.98	2613.05	1051.81	2384.01
YCAO	5162	1.60716	0.566039	0.000385366	0.00219486	762.245	3189.38	9595.71	7100.67	1975.81	8348.19
YCAP	27.6845	-0.689217	0.553648	0.106736	0.220132	51.4335	23.4103	15.8922	20.0019	37.4219	17.947
SERC	2316.23	-0.99689	0.345335	0.00133857	0.00624339	3562.29	2824.85	1329.65	1548.15	3193.57	1438.9
AROA	1413.8	-0.0443031	0.371831	0.891864	0.935365	1807.37	1076.88	1121.99	1648.96	1442.12	1385.47
YCAL	64.7447	0.11455	0.41822	0.747162	0.848874	72.0069	50.165	78.4015	58.4055	61.086	68.4035
CMK	5000.93	1.95861	0.340569	3.87729e-10	1.06946e-08	1938.01	1784.76	7843.33	8437.6	1861.39	8140.46
RPSA	159669	0.868258	0.527235	0.0380825	0.0989887	36385.1	154330	269892	178068	95357.5	223980
IHFB	881.845	0.266714	0.317118	0.352172	0.522736	791.047	777	976.84	982.493	784.024	979.667
YCAI	78.7716	0.277523	0.391952	0.412756	0.584382	72.0069	65.7719	83.6989	93.6088	68.8894	88.6539
MSBA	2877.29	1.70823	0.373821	3.88808e-07	5.66802e-06	964.893	1448.1	4598.14	4498.03	1206.49	4548.08
LPXK	627.289	1.6259	0.494313	8.7715e-05	0.000635579	132.698	373.451	1063.72	939.289	253.075	1001.5
YCAQ	160.837	0.653126	0.384772	0.0512159	0.126115	98.7524	134.888	222.491	187.218	116.82	204.854
YCAR	366.811	0.218687	0.357199	0.488449	0.651153	264.368	399.091	430.149	373.635	331.729	401.892
KDSB	1014.61	0.455119	0.351569	0.14401	0.275654	673.779	967.627	1320.11	1096.9	820.703	1208.51
YCBJ	96.0062	0.15162	0.389383	0.653091	0.781264	101.838	76.9197	90.0558	115.211	89.379	102.633
ELYC	119.919	-0.0070185	0.412519	0.984088	0.990547	82.2936	158.298	136.673	102.41	120.296	119.541
CMOM	1728.27	0.152118	0.323379	0.601886	0.742293	1439.11	1794.79	1955.8	1723.36	1616.95	1839.58
MUKF	1603.59	0.0870615	0.320573	0.763718	0.858914	1720.97	1367.83	1678.22	1647.36	1544.4	1662.79
MUKE	1525.69	0.0424588	0.317467	0.882537	0.930386	1371.22	1625.35	1625.24	1480.94	1498.28	1553.09
MUKB	12323.9	0.109243	0.316894	0.703327	0.82037	10425.6	13087.5	13018.9	12763.6	11756.5	12891.2
LDTD	1223.39	-0.958307	0.356222	0.00259852	0.0109103	1960.65	1390.13	781.896	760.872	1675.39	771.384
MEPK	1296.53	-0.0862589	0.334196	0.773418	0.864263	1568.72	1120.35	1316.93	1180.11	1344.54	1248.52
GLOC	880.791	-0.159549	0.319453	0.580457	0.726803	887.743	992.153	865.595	777.673	939.948	821.634
ASPC	4479.52	0.173084	0.308036	0.536557	0.691947	4136.28	4178.19	4840.76	4762.85	4157.24	4801.81
OMPF	36031	-0.421272	0.330435	0.155105	0.292234	48087.3	36511.2	28357	31168.5	42299.2	29762.8
ASNS	9227.37	0.90656	0.352474	0.00400444	0.015571	4908.81	7055.43	12684.1	12261.2	5982.12	12472.6
PNCB	1685.31	0.550394	0.324656	0.0596693	0.141742	1396.93	1227.37	2090.35	2026.59	1312.15	2058.47
PEPN	11967.8	-0.649261	0.321593	0.0253834	0.0717169	14777.9	15292.5	8444.05	9356.88	15035.2	8900.47
SSUB	17.4026	-0.184498	0.551491	0.660514	0.785975	16.4587	22.2956	11.6543	19.2018	19.3771	15.428
SSUC	10.0794	0.137601	0.618194	0.75401	0.853996	8.22936	10.033	11.6543	10.401	9.13118	11.0276
SSUD	17.8558	0.0821534	0.539322	0.843123	0.908245	20.5734	13.3773	19.0706	18.4017	16.9754	18.7362
SSUA	10.421	0.0497442	0.615163	0.909555	0.94579	12.344	7.80345	9.53532	12.0011	10.0737	10.7682
SSUE	5.74149	0.187782	0.73425	0.676642	NA	7.20069	2.22956	9.53532	4.00038	4.71512	6.76785
ELFA	19.2649	0.055345	0.528516	0.892843	0.935365	21.6021	15.6069	22.2491	17.6017	18.6045	19.9254
ELFD	1.07877	0.189159	0.999654	0.579386	NA	0	1.11478	0	3.2003	0.557389	1.60015
ELFC	49.7768	0.519802	0.445013	0.161859	0.301101	43.2042	32.3286	63.5688	60.0057	37.7664	61.7872
ELFG	31.6511	0.145702	0.468346	0.703869	0.820545	32.9175	25.6399	32.8439	35.2033	29.2787	34.0236
YCBU	8.16521	0.0178454	0.671817	0.968122	0.980137	9.25803	6.68867	12.7138	4.00038	7.97335	8.35707
YCBV	15.6148	0.29534	0.57487	0.491288	0.653735	14.4014	11.1478	23.3086	13.6013	12.7746	18.4549
YCBF	28.8558	-0.0437874	0.474511	0.909774	0.94579	26.7454	32.3286	27.5465	28.8027	29.537	28.1746
PYRD	751.08	2.84608	0.476223	1.61191e-11	5.88578e-10	95.6663	212.923	1510.82	1184.91	154.294	1347.87
ZAPC	236.608	0.600713	0.357244	0.0572405	0.137162	181.046	175.02	323.141	267.225	178.033	295.183
YCBX	1348.07	-0.340782	0.333218	0.253442	0.416572	1760.05	1321.01	1195.09	1116.11	1540.53	1155.6
RLML	4408.6	1.72517	0.370985	2.53795e-07	3.95549e-06	1487.46	2181.62	7290.28	6675.03	1834.54	6982.66
UUP	3609.91	1.76136	0.407818	1.072e-06	1.43207e-05	1027.64	1850.53	6072.94	5488.52	1439.09	5780.73
PQIA	505.196	1.50326	0.450082	0.000100009	0.000704844	138.87	312.138	810.502	759.272	225.504	784.887
PQIB	842.703	0.973877	0.427055	0.00768828	0.0266759	321.974	694.507	1283.03	1071.3	508.24	1177.17
PQIC	232.517	0.732858	0.412589	0.0382184	0.0992664	112.125	208.464	335.855	273.626	160.294	304.74
RMF	76.8085	-0.829912	0.489884	0.0376938	0.0982791	124.469	86.9527	28.606	67.2064	105.711	47.9062
FABA	7242.36	0.750026	0.432314	0.0403916	0.104004	2854.56	6945.07	10352.2	8817.63	4899.81	9584.9
YCBZ	3261.12	1.51804	0.344376	1.32215e-06	1.71834e-05	1395.91	1687.77	5217.94	4742.85	1541.84	4980.39
MATP	238.551	-0.745187	0.407394	0.0334667	0.089478	225.279	401.32	177.993	149.614	313.299	163.803
OMPA	118664	0.665914	0.329757	0.024742	0.0703192	96401.8	78258.5	144576	155419	87330.2	149997
SULA	419.501	-0.29108	0.346848	0.345047	0.515554	463.93	479.355	429.089	305.629	471.642	367.359
SXY	195.631	-0.816288	0.36641	0.0117297	0.0376963	276.712	241.907	133.494	130.412	259.31	131.953
YCCS	1077.25	2.17042	0.359561	4.06653e-11	1.41737e-09	318.888	385.713	1735.43	1868.98	352.301	1802.2
YCCF	266.449	1.65395	0.400718	3.25278e-06	3.73388e-05	90.523	136.003	428.03	411.239	113.263	419.634
HELD	1139.67	-0.17874	0.313142	0.528964	0.684689	1221.03	1228.49	1062.66	1046.5	1224.76	1054.58
MGSA	1796.7	-0.533481	0.328377	0.0704991	0.160697	2391.66	1977.62	1443.01	1374.53	2184.64	1408.77
YCCT	16.8917	0.187985	0.545657	0.652871	0.781244	13.3727	16.7217	19.0706	18.4017	15.0472	18.7362
YCCU	269.474	0.0933155	0.336157	0.756558	0.855395	238.652	278.695	276.524	284.027	258.673	280.276
HSPQ	581.925	-1.22082	0.399651	0.000501534	0.00272749	1079.08	623.161	299.833	325.631	851.118	312.732
RLMI	2410.51	1.27744	0.445272	0.000789956	0.00401151	731.385	1710.07	3852.27	3348.32	1220.73	3600.29
YCCX	36.5245	-0.231063	0.472286	0.548888	0.703404	51.4335	30.099	34.9628	29.6028	40.7663	32.2828
TUSE	170.025	0.964286	0.374757	0.00359525	0.0142399	105.953	105.904	242.621	225.621	105.928	234.121
YCCA	3985.82	-0.269091	0.323416	0.35569	0.526125	4099.25	4770.14	3890.41	3183.5	4434.69	3536.96
SERT	0	0	1.13733	NA	NA	0	0	0	0	0	0
HYAA	10.4788	-0.171718	0.619462	0.696178	0.814722	14.4014	8.91823	10.5948	8.00076	11.6598	9.29778
HYAB	14.9387	-0.185495	0.560303	0.661152	0.78649	16.4587	16.7217	13.7732	12.8012	16.5902	13.2872
HYAC	5.59677	-0.292695	0.725579	0.519409	NA	7.20069	6.68867	5.2974	3.2003	6.94468	4.24885
HYAD	11.601	-0.25301	0.608881	0.563829	0.714854	10.2867	16.7217	10.5948	8.80083	13.5042	9.69781
HYAE	6.90478	-0.0194306	0.677083	0.965326	NA	5.14335	8.91823	6.35688	7.20068	7.03079	6.77878
HYAF	11.4571	-0.0348054	0.59702	0.936008	0.961439	12.344	11.1478	9.53532	12.8012	11.7459	11.1683
APPC	59.5508	-0.011882	0.405015	0.972708	0.983729	61.7202	57.9685	62.5093	56.0053	59.8443	59.2573
APPB	31.8145	-0.293729	0.472649	0.446458	0.615014	32.9175	40.132	28.606	25.6024	36.5247	27.1042
APPX	1.51509	-0.227464	0.924738	0.568147	NA	3.08601	1.11478	1.05948	0.800076	2.10039	0.929778
APPA	83.7198	-0.613633	0.418151	0.084879	0.183857	126.526	85.8379	62.5093	60.0057	106.182	61.2575
ETK	326.672	0.569144	0.374696	0.0824986	0.18052	192.361	304.334	419.554	390.437	248.348	404.995
ETP	17.5077	0.809374	0.601398	0.0710728	0.161621	10.2867	10.033	23.3086	26.4025	10.1599	24.8555
GFCE	124.95	1.46432	0.411181	4.96755e-05	0.000390279	53.4909	63.5424	184.349	198.419	58.5166	191.384
GFCD	122.63	1.28938	0.429112	0.000504998	0.0027347	66.8636	57.9685	147.268	218.421	62.416	182.844
GFCC	31.0192	0.909602	0.522642	0.0292301	0.0802207	18.5161	17.8365	41.3197	46.4044	18.1763	43.862
GFCB	21.6669	1.31823	0.696928	0.00806854	0.0277691	13.3727	3.34433	27.5465	42.404	8.35852	34.9752
GFCA	12.5332	1.32821	0.777412	0.0107204	0.0348321	3.08601	5.57389	19.0706	22.4021	4.32995	20.7364
INSA4	46.4807	0.37839	0.507551	0.348088	0.518883	55.5482	18.9512	46.6171	64.8061	37.2497	55.7116
INSB4	58.4933	0.47352	0.42675	0.189221	0.337116	49.3762	42.3616	64.6283	77.6073	45.8689	71.1178
CSPH	10.3303	1.13356	0.814242	0.0279744	0.0774954	6.17202	1.11478	14.8327	19.2018	3.6434	17.0173
CSPG	33.6437	1.472	0.567929	0.00109017	0.00526235	15.4301	12.2626	47.6766	59.2056	13.8463	53.4411
YMCF	1.93053	0.302696	0.906499	0.467864	NA	1.02867	1.11478	3.17844	2.40023	1.07172	2.78933
YMCE	51.2211	-0.281836	0.453401	0.452964	0.620459	74.0643	42.3616	50.855	37.6036	58.2129	44.2293
GNSA	285.867	-0.841137	0.352804	0.00750458	0.0261807	397.067	363.418	191.766	191.218	380.242	191.492
YCCM	21.3371	-0.0537327	0.509606	0.893908	0.935894	21.6021	22.2956	22.2491	19.2018	21.9488	20.7254
TORS	100.692	0.462476	0.394581	0.174509	0.318169	67.8922	92.5266	127.138	115.211	80.2094	121.174
TORT	47.0962	-0.473493	0.44986	0.205656	0.359744	50.4048	64.6571	41.3197	32.003	57.531	36.6614
TORR	187.332	-0.187683	0.385334	0.574917	0.722608	150.186	256.399	187.528	155.215	203.292	171.371
TORC	4.43866	-0.077239	0.746259	0.862756	NA	6.17202	3.34433	4.23792	4.00038	4.75818	4.11915
TORA	68.3839	-0.662365	0.439361	0.0728756	0.164356	68.9209	108.133	47.6766	48.8046	88.5272	48.2406
TORD	16.9126	0.298399	0.556939	0.480512	0.644693	11.3154	16.7217	18.0112	21.602	14.0185	19.8066
CBPM	50.4787	-1.086	0.49252	0.00730736	0.0255624	77.1503	70.231	20.1301	34.4033	73.6906	27.2667
CBPA	791.509	-0.788597	0.382986	0.0185419	0.0557566	1276.58	814.903	457.695	616.858	1045.74	537.277
YCCE	17.2409	0.288462	0.586379	0.504932	0.664679	21.6021	6.68867	19.0706	21.602	14.1454	20.3363
AGP	1654.58	-1.32525	0.34083	1.93234e-05	0.000175976	2643.68	2237.36	847.584	889.684	2440.52	868.634
YCCJ	15.2993	-0.770207	0.627216	0.0912098	0.19471	24.6881	18.9512	6.35688	11.2011	21.8197	8.77897
WRBA	299.734	-0.735705	0.520091	0.0749022	0.167939	629.546	181.709	129.257	258.424	405.628	193.84
YMDF	31.1311	-0.277287	0.484643	0.479136	0.64359	40.1181	31.2138	21.1896	32.003	35.666	26.5963
RUTG	52.0847	-0.420819	0.442365	0.254956	0.418093	63.7776	61.3128	32.8439	50.4048	62.5452	41.6243
RUTF	1.76455	-0.489667	1.01437	0.22156	NA	5.14335	1.11478	0	0.800076	3.12906	0.400038
RUTE	3.6164	-0.00833527	0.791717	0.984853	NA	6.17202	1.11478	3.17844	4.00038	3.6434	3.58941
RUTD	5.0314	-0.322548	0.746999	0.478684	NA	5.14335	7.80345	3.17844	4.00038	6.4734	3.58941
RUTC	1.0502	-0.470718	1.06855	0.194566	NA	3.08601	1.11478	0	0	2.10039	0
RUTB	1.35812	-0.334269	0.99078	0.375427	NA	1.02867	3.34433	1.05948	0	2.1865	0.52974
RUTA	3.49545	-0.517716	0.895618	0.250694	NA	4.11468	6.68867	3.17844	0	5.40168	1.58922
RUTR	241.307	-0.0220966	0.348925	0.943206	0.964848	279.798	207.349	246.859	231.222	243.574	239.04
PUTA	11750.3	-1.05001	0.417367	0.0035642	0.0141461	13282.2	20030.3	8904.93	4783.65	16656.3	6844.29
YMDG	6.8196	-0.172383	0.729775	0.70166	NA	13.3727	2.22956	8.47584	3.2003	7.80114	5.83807
PUTP	3184.87	-1.91041	0.551514	2.31071e-05	0.000203661	2465.72	8181.36	1291.51	800.876	5323.54	1046.19
EFEU	0	0	1.13733	NA	NA	0	0	0	0	0	0
EFEO	2712.03	0.918552	0.411547	0.00965995	0.0320938	1130.51	2266.34	4124.55	3326.71	1698.43	3725.63
EFEB	1207.74	1.00017	0.418162	0.00548574	0.0201459	475.246	968.742	1863.62	1523.34	721.994	1693.48
PHOH	203.602	-2.13665	0.454222	6.8992e-08	1.18087e-06	254.082	432.534	70.9851	56.8054	343.308	63.8953
PGAD	8.85514	0.0690651	0.655918	0.876679	0.928124	12.344	4.45911	7.41636	11.2011	8.40158	9.30871
PGAC	26.0986	0.479457	0.515379	0.239589	0.400255	23.6594	15.6069	30.7249	34.4033	19.6332	32.5641
PGAB	35.3205	0.250689	0.491395	0.525674	0.682736	38.0608	23.4103	28.606	51.2048	30.7356	39.9054
PGAA	103.56	-0.24684	0.418135	0.487101	0.650713	137.842	93.6414	66.7472	116.011	115.742	91.3791
DGCT	85.5271	-1.39571	0.475001	0.000484101	0.00265149	162.53	100.33	32.8439	46.4044	131.43	39.6241
INSF4	28.3671	-0.104966	0.481972	0.787892	0.874827	28.8028	31.2138	22.2491	31.2029	30.0083	26.726
INSE4	20.1356	0.140597	0.536967	0.734405	0.839758	24.6881	12.2626	21.1896	22.4021	18.4753	21.7959
YMDE	0	0	1.13733	NA	NA	0	0	0	0	0	0
YCDU	5.25414	0.337993	0.742285	0.458794	NA	4.11468	3.34433	6.35688	7.20068	3.72951	6.77878
SERX	0	0	1.13733	NA	NA	0	0	0	0	0	0
GHRA	556.932	-0.0550717	0.320411	0.84915	0.910923	553.425	586.373	567.881	520.049	569.899	543.965
YCDX	761.604	0.53918	0.368017	0.0951815	0.200727	731.385	445.911	948.234	920.887	588.648	934.561
YCDY	487.854	0.56544	0.379521	0.0875924	0.188268	272.598	469.322	613.439	596.056	370.96	604.748
YCDZ	632.97	-0.050584	0.386475	0.88017	0.929691	423.812	871.757	592.249	644.061	647.784	618.155
CSGG	23.1804	-0.198689	0.503467	0.619817	0.756086	26.7454	24.5251	22.2491	19.2018	25.6353	20.7254
CSGF	4.00169	-0.438911	0.826103	0.335465	NA	9.25803	2.22956	2.11896	2.40023	5.74379	2.25959
CSGE	2.88703	-0.649762	0.949735	0.15612	NA	4.11468	5.57389	1.05948	0.800076	4.84429	0.929778
CSGD	12.3075	-0.648233	0.690286	0.165327	0.305478	25.7168	8.91823	10.5948	4.00038	17.3175	7.29759
CSGB	6.04586	-0.132934	0.727931	0.767219	NA	11.3154	2.22956	4.23792	6.4006	6.77247	5.31926
CSGA	7.70486	-0.544003	0.714007	0.242762	NA	12.344	8.91823	6.35688	3.2003	10.6311	4.77859
CSGC	1.55071	-0.344919	1.00732	0.349402	NA	5.14335	0	1.05948	0	2.57168	0.52974
YMDA	9.12132	0.347704	0.650037	0.43886	0.609414	7.20069	6.68867	10.5948	12.0011	6.94468	11.298
YMDB	84.5575	0.0703157	0.395093	0.83666	0.904613	96.695	66.8867	82.6394	92.0087	81.7909	87.3241
CLSC	120.539	0.174553	0.379355	0.597672	0.74014	131.67	90.297	131.375	128.812	110.983	130.094
OPGC	440.02	2.57235	0.38221	1.84383e-13	9.30162e-12	117.268	108.133	833.811	700.866	112.701	767.338
OPGG	7181.74	0.847073	0.328193	0.00432042	0.0165572	5156.72	4529.34	9861.64	9179.27	4843.03	9520.45
OPGH	8171.99	1.09255	0.411986	0.00223547	0.00966266	3110.7	6226.04	12529.4	10821.8	4668.37	11675.6
YCEK	13.4174	0.146759	0.598582	0.735539	0.840553	17.4874	6.68867	15.8922	13.6013	12.088	14.7467
MSYB	87.0588	-0.501862	0.545483	0.233211	0.392765	182.075	39.0172	48.7361	78.4074	110.546	63.5717
MDTG	117.495	1.06657	0.406508	0.00255394	0.0107484	73.0356	63.5424	149.387	184.017	68.289	166.702
LPXL	1256.29	0.686073	0.340932	0.0244077	0.0698352	803.392	1021.14	1694.11	1506.54	912.264	1600.33
TRHO	1779.44	2.45255	0.387884	3.51195e-12	1.46357e-10	386.78	587.488	3145.6	2997.88	487.134	3071.74
YCEI	151.395	0.514828	0.407958	0.140481	0.270944	151.215	82.4936	179.052	192.818	116.854	185.935
YCEJ	71.6692	0.473438	0.419596	0.183978	0.331316	66.8636	45.7059	83.6989	90.4085	56.2847	87.0537
YCEO	0.514335	-0.174437	1.06276	0.5213	NA	2.05734	0	0	0	1.02867	0
SOLA	1454.48	-0.478169	0.329348	0.105688	0.218087	1841.32	1636.49	1064.78	1275.32	1738.91	1170.05
BSSS	378.921	-1.34882	0.39564	0.000113243	0.000779484	696.41	438.108	184.349	196.819	567.259	190.584
DINI	67.9962	0.515153	0.43802	0.161003	0.300383	65.8349	37.9025	82.6394	85.6081	51.8687	84.1238
PYRC	973.757	0.961938	0.354128	0.0023905	0.010229	540.052	686.703	1470.56	1197.71	613.378	1334.14
YCEB	350.27	-0.257146	0.354544	0.412443	0.584154	327.117	451.485	346.45	276.026	389.301	311.238
GRXB	640.649	-0.749933	0.386518	0.0260214	0.073302	1062.62	614.243	418.494	467.244	838.43	442.869
MDTH	58.9804	0.97417	0.469076	0.0125312	0.0400704	40.1181	28.9842	96.4127	70.4067	34.5512	83.4097
RIMJ	922.182	-0.912676	0.38882	0.00728549	0.0255325	1594.44	921.922	621.915	550.452	1258.18	586.183
YCEH	581.634	-1.53867	0.367323	3.32968e-06	3.78813e-05	769.445	1020.02	278.643	258.424	894.734	268.534
YCEM	749.273	-1.30219	0.363774	6.75388e-05	0.000510737	939.176	1270.85	417.435	369.635	1105.01	393.535
MURJ	768.936	1.85681	0.412681	3.68853e-07	5.41832e-06	210.877	368.992	1331.77	1164.11	289.934	1247.94
FLGN	24.1896	-0.123547	0.53349	0.764823	0.858914	36.0035	15.6069	27.5465	17.6017	25.8052	22.5741
FLGM	27.3342	-0.10267	0.484399	0.793038	0.87876	31.8888	25.6399	28.606	23.2022	28.7643	25.9041
FLGA	150.079	-0.312642	0.390009	0.354337	0.524933	210.877	131.544	115.483	142.413	171.211	128.948
FLGB	203.888	-0.666901	0.399344	0.0529748	0.128792	329.175	193.971	138.792	153.615	261.573	146.203
FLGC	97.019	-0.564936	0.399276	0.100503	0.210063	136.813	104.789	68.8662	77.6073	120.801	73.2368
FLGD	184.972	-0.614559	0.43759	0.094804	0.200264	313.744	158.298	103.829	164.016	236.021	133.922
FLGE	391.762	-0.50643	0.402706	0.143194	0.274639	629.546	328.86	263.81	344.833	479.203	304.322
FLGF	122.058	-0.151103	0.38941	0.654215	0.781633	156.358	104.789	97.4721	129.612	130.574	113.542
FLGG	175.359	0.0588256	0.395082	0.863062	0.919161	210.877	130.429	140.911	219.221	170.653	180.066
FLGH	31.6933	-0.0202169	0.462874	0.957617	0.97495	33.9461	30.099	30.7249	32.003	32.0226	31.364
FLGI	65.9621	0.16049	0.441114	0.663291	0.787812	79.2076	42.3616	58.2714	84.0079	60.7846	71.1397
FLGJ	41.5028	0.455797	0.46479	0.233143	0.392765	39.0895	25.6399	47.6766	53.6051	32.3647	50.6408
FLGK	89.1021	0.45552	0.452972	0.225451	0.383806	87.437	52.3946	74.1636	142.413	69.9158	108.289
FLGL	61.979	-0.206713	0.418347	0.560755	0.713738	77.1503	59.0832	47.6766	64.006	68.1168	55.8413
FLGO	0	0	1.13733	NA	NA	0	0	0	0	0	0
RNE	18575.4	0.218676	0.309759	0.436863	0.607633	17525.5	16255.7	20919.4	19601.1	16890.6	20260.2
YCEQ	13.7124	-0.394175	0.769239	0.389831	0.560409	37.0321	0	7.41636	10.401	18.5161	8.90867
RLUC	1794.51	1.8322	0.399152	2.56574e-07	3.98261e-06	515.364	868.412	3046	2748.26	691.888	2897.13
YCEF	374.497	0.54957	0.350879	0.0774303	0.171998	327.117	251.94	439.684	479.245	289.529	459.465
SRAB	0	0	1.13733	NA	NA	0	0	0	0	0	0
YCED	16239.7	1.91485	0.338956	7.86498e-10	2.03746e-08	6322.21	6075.54	27762.6	24798.3	6198.87	26280.5
RPMF	1780.83	1.33353	0.357195	3.50609e-05	0.000288462	1068.79	777	2716.51	2561.04	922.894	2638.77
PLSX	4183.26	2.22977	0.346097	2.64094e-12	1.13768e-10	1237.49	1428.03	7086.86	6980.66	1332.76	7033.76
FABH	7413.85	0.903928	0.386613	0.00758297	0.0263821	3400.78	6075.54	10533.3	9645.71	4738.16	10089.5
FABD	11692.1	0.756272	0.369287	0.0200935	0.0597084	6127.79	10103.2	15704.7	14832.6	8115.51	15268.6
FABG	22885.7	0.797503	0.327092	0.00697372	0.0246881	15120.4	16517.7	31872.3	28032.2	15819	29952.3
ACPP	6129.67	0.416531	0.342854	0.172459	0.315612	4164.06	5957.37	7734.2	6663.03	5060.72	7198.62
FABF	18821.5	0.759025	0.422464	0.0350001	0.0927369	7807.61	17665.9	27308.1	22504.5	12736.7	24906.3
PABC	222.134	0.520469	0.351368	0.0947378	0.200264	167.673	180.594	278.643	261.625	174.134	270.134
MLTG	429.616	0.967293	0.346949	0.00191171	0.00851278	283.913	257.514	601.784	575.254	270.713	588.519
TMK	440.368	1.07411	0.356206	0.000770119	0.00392814	233.508	289.842	638.866	599.257	261.675	619.061
HOLB	711.45	1.18696	0.346794	0.000153615	0.00101196	365.178	435.878	1005.45	1039.3	400.528	1022.37
YCFH	821.501	1.48358	0.372153	8.96336e-06	9.28798e-05	317.859	461.518	1280.91	1225.72	389.689	1253.31
PTSG	6613.55	-0.49174	0.469143	0.201308	0.353233	3687.78	12667.2	5606.77	4492.42	8177.5	5049.6
FHUE	445.033	-0.0786941	0.328332	0.789898	0.87604	487.59	432.534	398.364	461.644	460.062	430.004
HINT	764.333	-0.481613	0.344579	0.116204	0.233382	1062.62	771.426	624.034	599.257	917.021	611.645
YCFL	391.806	-0.515442	0.369644	0.111811	0.226937	580.17	374.565	286.06	326.431	477.368	306.245
LPOB	942.511	-0.780935	0.330635	0.00879039	0.0297987	1264.24	1193.93	655.818	656.062	1229.08	655.94
THIK	422.898	-0.140022	0.324506	0.632079	0.763995	443.357	452.6	413.197	382.436	447.978	397.817
NAGZ	1054.72	-0.0986462	0.318163	0.731794	0.839025	1011.18	1186.12	1038.29	983.293	1098.65	1010.79
YCFP	997.634	-0.359001	0.32182	0.215743	0.37209	1157.25	1133.73	902.677	796.875	1145.49	849.776
NDH	5108.61	1.87814	0.337558	1.41245e-09	3.47137e-08	1995.62	1987.65	7943.98	8507.2	1991.63	8225.59
YCFJ	69.2729	1.68533	0.477786	3.2474e-05	0.000271253	23.6594	31.2138	107.007	115.211	27.4366	111.109
COMR	470.196	0.174987	0.334082	0.55887	0.7121	488.618	381.254	521.264	489.646	434.936	505.455
BHSA	45.6901	0.433584	0.531359	0.2953	0.460985	55.5482	14.4921	51.9145	60.8057	35.0202	56.3601
BHSB	0	0	1.13733	NA	NA	0	0	0	0	0	0
LDTC	213.6	-0.0241135	0.36535	0.940216	0.963198	262.311	169.446	203.42	219.221	215.879	211.32
MFD	4338.18	-1.05517	0.341803	0.000632601	0.00330886	6819.06	5292.97	2644.46	2596.25	6056.01	2620.35
YCFT	9.71222	-0.703822	0.690051	0.13398	0.26102	12.344	15.6069	5.2974	5.60053	13.9755	5.44896
LOLC	1239.86	0.922628	0.336346	0.00236839	0.0101457	864.083	741.327	1725.89	1628.15	802.705	1677.02
LOLD	545.531	0.653425	0.387943	0.0525747	0.128226	294.2	497.191	785.074	605.657	395.695	695.366
LOLE	833.444	0.818272	0.37354	0.0128275	0.0407461	435.128	684.474	1187.68	1026.5	559.801	1107.09
NAGK	549.148	0.270265	0.327322	0.358317	0.528787	448.5	525.061	622.974	600.057	486.78	611.515
COBB	507.982	-0.0803533	0.331175	0.787033	0.87438	470.102	580.799	523.383	457.643	525.451	490.513
YCFZ	31.2119	1.65616	0.605299	0.000458373	0.00252863	13.3727	8.91823	56.1524	46.4044	11.1455	51.2784
YMFA	18.9469	2.26217	0.842257	0.000122783	0.000837635	4.11468	3.34433	30.7249	37.6036	3.72951	34.1642
POTD	3823.9	0.894507	0.408002	0.0111415	0.0360172	1601.64	3257.38	5445.73	4990.87	2429.51	5218.3
POTC	999.25	3.11279	0.402097	5.5438e-17	5.74458e-15	142.985	224.07	1705.76	1924.18	183.528	1814.97
POTB	821.333	3.02988	0.499865	7.75289e-12	3.00248e-10	82.2936	215.152	1530.95	1456.94	148.723	1493.94
POTA	3590.72	3.0574	0.347341	8.02243e-21	1.92237e-18	722.127	683.359	6179.95	6777.44	702.743	6478.69
PEPT	475.862	-0.957459	0.344047	0.00197592	0.00871771	636.747	663.293	288.178	315.23	650.02	301.704
ROXA	1640.38	0.287738	0.367556	0.372514	0.543462	1049.24	1817.09	2027.84	1667.36	1433.17	1847.6
PHOQ	1222.52	0.144493	0.324179	0.620945	0.75667	1268.35	1026.71	1380.5	1214.51	1147.53	1297.51
PHOP	1065.5	-0.102961	0.331301	0.729261	0.837875	1281.72	943.102	1059.48	977.692	1112.41	1018.59
PURB	3342.39	1.37095	0.415663	0.000158732	0.0010403	1109.94	2171.59	5404.41	4683.64	1640.76	5044.02
HFLD	1231.06	1.83281	0.34367	5.7715e-09	1.26445e-07	480.389	500.535	1975.93	1967.39	490.462	1971.66
MNMA	2969.37	1.7877	0.359659	4.42072e-08	8.07098e-07	1021.47	1382.32	4806.86	4666.84	1201.9	4736.85
NUDJ	164.06	1.23472	0.392761	0.000363864	0.00210945	98.7524	76.9197	234.145	246.423	87.836	240.284
RLUE	542.03	1.43326	0.366995	1.40794e-05	0.0001358	304.486	225.185	829.573	808.876	264.836	819.225
ICD	21188.2	-0.323746	0.332476	0.277119	0.441961	21329.5	26806	20516.8	16100.7	24067.7	18308.8
C0293	0	0	1.13733	NA	NA	0	0	0	0	0	0
YMFD	76.2991	0.177389	0.43475	0.626975	0.760944	54.5195	84.7231	105.948	60.0057	69.6213	82.9768
YMFE	156.515	0.357589	0.372024	0.272115	0.436276	122.412	141.577	207.658	154.415	131.994	181.036
LIT	92.3334	0.676664	0.420962	0.058974	0.140603	80.2363	50.165	119.721	119.211	65.2007	119.466
INTE	26.0063	-0.334848	0.516032	0.410444	0.5824	38.0608	23.4103	16.9517	25.6024	30.7356	21.277
XISE	2.17229	-0.137025	0.865226	0.743696	NA	4.11468	1.11478	1.05948	2.40023	2.61473	1.72985
YMFH	3.18779	0.465976	0.868612	0.300815	NA	2.05734	1.11478	3.17844	6.4006	1.58606	4.78952
YMFI	280.29	-0.295958	0.462937	0.436944	0.607633	494.79	148.265	243.68	234.422	321.528	239.051
YMFJ	7.568	0.0453081	0.701542	0.919481	NA	12.344	2.22956	5.2974	10.401	7.2868	7.84919
YMFK	448.086	0.260084	0.345425	0.397386	0.567651	465.988	329.974	501.134	495.247	397.981	498.19
YMFT	1.97227	-0.216633	0.887723	0.602085	NA	4.11468	1.11478	1.05948	1.60015	2.61473	1.32982
YMFL	1.9861	-0.39345	0.942909	0.342772	NA	4.11468	2.22956	0	1.60015	3.17212	0.800076
YMFM	0	0	1.13733	NA	NA	0	0	0	0	0	0
YMFN	5.83333	0.214484	0.713763	0.634714	NA	6.17202	3.34433	7.41636	6.4006	4.75818	6.90848
OWEE	0	0	1.13733	NA	NA	0	0	0	0	0	0
AAAE	0	0	1.13733	NA	NA	0	0	0	0	0	0
YMFR	0	0	1.13733	NA	NA	0	0	0	0	0	0
BEEE	0.735881	-0.141028	1.00102	0.67148	NA	1.02867	1.11478	0	0.800076	1.07172	0.400038
JAYE	0	0	1.13733	NA	NA	0	0	0	0	0	0
YMFQ	2.91587	-0.0713563	0.810094	0.869786	NA	4.11468	2.22956	2.11896	3.2003	3.17212	2.65963
YCFK	0.200019	0.0541081	1.07445	0.814799	NA	0	0	0	0.800076	0	0.400038
TFAP	3.70147	0.528297	0.9039	0.240556	NA	3.08601	0	2.11896	9.60091	1.54301	5.85993
TFAE	3.53681	-0.624925	0.908539	0.177382	NA	9.25803	2.22956	1.05948	1.60015	5.74379	1.32982
STFE	0	0	1.13733	NA	NA	0	0	0	0	0	0
PINE	4.82488	0.134762	0.742738	0.76369	NA	6.17202	2.22956	5.2974	5.60053	4.20079	5.44896
MCRA	137.359	-0.686351	0.3916	0.043359	0.110165	186.189	167.217	114.424	81.6077	176.703	98.0158
ICDC	0	0	1.13733	NA	NA	0	0	0	0	0	0
IRAM	8.26306	0.695486	0.765618	0.146782	0.279981	7.20069	1.11478	9.53532	15.2014	4.15774	12.3684
YMGK	0	0	1.13733	NA	NA	0	0	0	0	0	0
YMGL	0	0	1.13733	NA	NA	0	0	0	0	0	0
YCGX	16.4773	0.418858	0.633917	0.349527	0.52026	20.5734	3.34433	21.1896	20.802	11.9589	20.9958
BLUR	595.993	-0.0849243	0.322583	0.770501	0.862424	630.575	604.21	618.736	530.45	617.392	574.593
BLUF	209.747	0.455224	0.386953	0.174968	0.318532	184.132	151.61	310.428	192.818	167.871	251.623
YCGZ	19.1932	-1.6956	0.714838	0.00107809	0.00521892	38.0608	26.7547	6.35688	5.60053	32.4077	5.9787
YMGA	7.69454	-1.44521	1.06672	0.0108622	NA	23.6594	4.45911	1.05948	1.60015	14.0593	1.32982
ARIR	9.5529	-1.51774	0.933899	0.00704689	0.0248782	23.6594	10.033	2.11896	2.40023	16.8462	2.25959
YMGC	9.62388	-1.94931	1.1111	0.00186792	0.00834509	24.6881	11.1478	1.05948	1.60015	17.9179	1.32982
PDEG	13.9038	-0.204914	0.623119	0.64216	0.7718	23.6594	7.80345	16.9517	7.20068	15.7314	12.0762
YMGF	12.31	0.352499	0.619691	0.426013	0.597197	13.3727	5.57389	15.8922	14.4014	9.4733	15.1468
YCGH	0	0	1.13733	NA	NA	0	0	0	0	0	0
YMGD	60.5083	0.314341	0.439194	0.392512	0.562484	37.0321	65.7719	75.2231	64.006	51.402	69.6146
YMGG	51.1677	0.422983	0.489315	0.284016	0.449967	22.6307	57.9685	68.8662	55.2052	40.2996	62.0357
YMGI	9.57107	0.920477	0.758078	0.0619295	0.145936	5.14335	3.34433	10.5948	19.2018	4.24384	14.8983
YMGJ	0.786907	0.094665	1.01097	0.765351	NA	1.02867	0	2.11896	0	0.514335	1.05948
YCGI	0	0	1.13733	NA	NA	0	0	0	0	0	0
MINE	390.031	-0.970669	0.347449	0.00186757	0.00834509	554.453	515.028	242.621	248.023	534.74	245.322
MIND	5683.55	-0.868163	0.347137	0.005221	0.0193966	6415.82	8788.91	3921.13	3608.34	7602.36	3764.74
MINC	3696.67	-0.0958522	0.313951	0.736334	0.840753	3993.3	3697.72	3832.14	3263.51	3845.51	3547.82
YCGJ	100.931	0.278082	0.417528	0.433213	0.603758	113.154	62.4276	98.5316	129.612	87.7907	114.072
PLIG	225.466	-1.58214	0.437237	3.00449e-05	0.00025317	441.3	266.432	80.5205	113.611	353.866	97.0656
YMGN	6.08318	-0.184966	0.70228	0.681323	NA	6.17202	7.80345	6.35688	4.00038	6.98773	5.17863
YCGL	520.076	-0.345246	0.351824	0.268026	0.43183	710.811	482.699	458.755	428.04	596.755	443.398
YCGM	318.114	-0.479742	0.349043	0.121435	0.242113	427.927	335.548	252.156	256.824	381.738	254.49
YCGN	218.198	0.787856	0.363272	0.0142518	0.0443517	159.444	139.347	298.773	275.226	149.396	287
HLYE	7.59761	-0.0701137	0.658704	0.87492	NA	8.22936	7.80345	6.35688	8.00076	8.0164	7.17882
UMUD	37.2746	-0.286939	0.478127	0.460264	0.625098	29.8314	55.7389	30.7249	32.8031	42.7852	31.764
UMUC	60.3462	-0.0501847	0.437455	0.891104	0.935365	81.265	42.3616	56.1524	61.6058	61.8133	58.8791
DSBB	359.797	0.387155	0.358715	0.221217	0.379144	245.852	354.499	452.398	386.437	300.176	419.417
NHAB	2047.34	0.196375	0.367866	0.543233	0.69879	1320.81	2416.84	2310.73	2141	1868.83	2225.86
FADR	1016.85	0.736556	0.367376	0.0229452	0.0664897	603.829	822.706	1538.36	1102.5	713.268	1320.43
YCGB	126.118	-1.75165	0.635511	0.000339416	0.00198137	347.691	73.5754	39.2007	44.0042	210.633	41.6025
DADA	11877	-1.84	0.451262	2.50154e-06	3.02552e-05	14167.9	24541.8	5671.39	3126.7	19354.9	4399.05
DADX	5221.58	-2.02855	0.407659	2.3162e-08	4.44015e-07	7323.1	9972.81	2217.49	1372.93	8647.95	1795.21
YMGM	14.5778	-0.780974	0.656574	0.0929855	0.19762	29.8314	12.2626	7.41636	8.80083	21.047	8.10859
CVRA	414.349	-0.225602	0.348745	0.466395	0.630521	373.407	536.208	390.948	356.834	454.808	373.891
LDCA	420.052	-0.207056	0.336659	0.49175	0.653735	515.364	399.091	376.115	389.637	457.227	382.876
EMTA	861.169	0.272589	0.342023	0.37126	0.542665	622.346	899.626	951.413	971.292	760.986	961.352
YCGR	15.2995	-0.518629	0.64816	0.253131	0.416526	32.9175	7.80345	8.47584	12.0011	20.3604	10.2385
YMGE	5.50176	-1.30996	1.08574	0.017065	NA	12.344	7.80345	1.05948	0.800076	10.0737	0.929778
YCGY	11.1145	-0.139073	0.615402	0.751133	0.851521	16.4587	7.80345	10.5948	9.60091	12.1311	10.0979
TREA	358.86	0.0131613	0.371088	0.967737	0.980007	443.357	269.776	411.078	311.229	356.567	361.154
DHAM	3787.81	-0.731395	0.374259	0.0259915	0.073273	5877.82	3959.69	3158.31	2155.4	4918.76	2656.86
DHAL	1923.99	-0.783186	0.366659	0.0155633	0.0476977	2360.8	2696.65	1607.23	1031.3	2528.72	1319.26
DHAK	5159.94	-0.572992	0.354212	0.0677391	0.155796	7144.12	5614.02	4640.52	3241.11	6379.07	3940.81
DHAR	678.641	-1.98024	0.363618	2.113e-09	4.93978e-08	1224.12	997.726	251.097	241.623	1110.92	246.36
YCGV	144.305	0.0399955	0.360492	0.899974	0.939678	130.641	152.725	161.041	132.813	141.683	146.927
YCHF	5410.99	1.42647	0.349704	6.97041e-06	7.38248e-05	2340.23	3018.82	8620.99	7663.92	2679.52	8142.46
PTH	900.072	1.83589	0.349014	8.50891e-09	1.75393e-07	341.519	372.336	1469.5	1416.93	356.927	1443.22
YCHH	854.331	0.32683	0.334278	0.274666	0.439145	635.718	838.313	943.996	999.294	737.016	971.645
DAUA	723.947	1.98856	0.477933	1.20263e-06	1.57368e-05	139.899	344.466	1241.71	1169.71	242.183	1205.71
PRS	6538.9	2.05247	0.412539	2.19075e-08	4.24208e-07	1592.38	2829.31	11730.6	10003.3	2210.84	10867
ISPE	3522.84	1.41212	0.355368	1.1191e-05	0.000111735	1567.69	1937.48	5916.13	4670.04	1752.59	5293.09
LOLB	923.478	0.405215	0.334275	0.175504	0.319204	857.911	677.785	1142.12	1016.1	767.848	1079.11
HEMA	1250.21	0.634821	0.327461	0.0312287	0.0845556	883.628	985.464	1589.22	1542.55	934.546	1565.88
PRFA	1413.52	1.52233	0.338088	8.46523e-07	1.14684e-05	663.492	674.441	2211.13	2105	668.967	2158.07
PRMC	333.974	1.8504	0.385636	8.94136e-08	1.49049e-06	110.068	147.151	556.227	522.449	128.609	539.338
YCHQ	110.546	0.882789	0.461055	0.0216178	0.0631248	94.6377	42.3616	141.97	163.215	68.4996	152.593
YCHA	639.934	0.655726	0.356388	0.0377533	0.0982791	553.425	384.598	820.037	801.676	469.012	810.857
KDSA	2582.75	0.808864	0.350818	0.00973606	0.0322628	1456.6	2062.34	3497.34	3314.71	1759.47	3406.03
LDRA	5.45574	0.804479	0.85195	0.101301	NA	2.05734	2.22956	9.53532	8.00076	2.14345	8.76804
RDLA	0	0	1.13733	NA	NA	0	0	0	0	0	0
LDRB	1.06495	0.44996	1.05888	0.214808	NA	0	0	1.05948	3.2003	0	2.12989
RDLB	0	0	1.13733	NA	NA	0	0	0	0	0	0
LDRC	3.0016	0.249846	0.829071	0.569007	NA	2.05734	2.22956	2.11896	5.60053	2.14345	3.85974
RDLC	0	0	1.13733	NA	NA	0	0	0	0	0	0
CHAA	937.124	0.422562	0.32682	0.15016	0.285535	839.395	708.999	1100.8	1099.3	774.197	1100.05
CHAB	35.4551	-0.349026	0.486077	0.374254	0.54517	53.4909	30.099	25.4275	32.8031	41.7949	29.1153
CHAC	100.436	-0.466178	0.388248	0.165912	0.305968	119.326	122.626	70.9851	88.8084	120.976	79.8968
YCHN	588.188	-0.688546	0.350538	0.0271845	0.0756902	641.89	860.609	420.613	429.641	751.25	425.127
YCHO	207.207	-0.351257	0.363484	0.272043	0.436276	226.307	250.825	204.48	147.214	238.566	175.847
NARL	882.324	0.132841	0.341659	0.663062	0.787784	679.951	983.234	998.03	868.082	831.593	933.056
NARX	659.761	0.406589	0.328329	0.167787	0.308729	587.371	510.568	752.231	788.875	548.97	770.553
NARK	196.973	0.225551	0.357919	0.475581	0.639782	153.272	201.775	232.026	200.819	177.523	216.423
NARS	0	0	1.13733	NA	NA	0	0	0	0	0	0
NARG	1284.95	-0.549133	0.350751	0.0775783	0.172227	1811.49	1341.08	875.13	1112.11	1576.28	993.618
NARH	241.332	-0.947986	0.40483	0.00691823	0.0245143	396.038	270.891	120.781	177.617	333.465	149.199
NARJ	66.5746	-0.753334	0.450817	0.0456091	0.114666	103.896	73.5754	36.0223	52.805	88.7355	44.4136
NARI	27.8442	-0.57314	0.505613	0.156049	0.293568	38.0608	33.4433	19.0706	20.802	35.7521	19.9363
YCHS	1.18695	0.262881	0.982017	0.475512	NA	1.02867	0	2.11896	1.60015	0.514335	1.85956
RTTR	0	0	1.13733	NA	NA	0	0	0	0	0	0
TPR	7.57859	0.753111	0.756733	0.118469	NA	4.11468	3.34433	11.6543	11.2011	3.72951	11.4277
TYRV	0	0	1.13733	NA	NA	0	0	0	0	0	0
TYRT	0	0	1.13733	NA	NA	0	0	0	0	0	0
PURU	813.681	0.304537	0.353562	0.330533	0.500301	864.083	549.586	918.569	922.487	706.834	920.528
YCHJ	403.901	0.596773	0.399428	0.0829797	0.181278	396.038	204.004	504.312	511.248	300.021	507.78
RSSA	457.011	0.156101	0.325252	0.594144	0.738395	403.239	450.37	473.587	500.847	426.805	487.217
RSSB	410.127	0.34464	0.331608	0.246237	0.408336	364.149	337.778	490.539	448.042	350.964	469.291
GALU	2472.47	0.0268809	0.317822	0.925542	0.956993	2178.72	2710.03	2541.69	2459.43	2444.37	2500.56
HNS	34285.4	-0.286976	0.380758	0.386681	0.556926	26972.8	50377.9	34345.2	25445.6	38675.4	29895.4
TDK	656.926	1.02042	0.361631	0.00156424	0.00713966	467.016	333.319	892.082	935.288	400.168	913.685
INSZ	0	0	1.13733	NA	NA	0	0	0	0	0	0
ADHE	25031.5	-0.645841	0.324148	0.0271433	0.0756305	31267.5	31595	17168.9	20094.7	31431.3	18631.8
YCHT	3.65946	-0.0165512	0.771754	0.970191	NA	4.11468	3.34433	3.17844	4.00038	3.72951	3.58941
YCHE	90.3526	0.992101	0.430691	0.00699566	0.024743	45.2615	62.4276	140.911	112.811	53.8445	126.861
INSH21	7242.15	0.0541259	0.306384	0.84618	0.909001	7227.44	6929.46	7499	7312.69	7078.45	7405.84
OPPA	18047.4	0.13209	0.350667	0.671308	0.795609	21250.3	12758.6	19202	18978.6	17004.5	19090.3
OPPB	1716.77	0.338341	0.34738	0.272871	0.43664	1770.34	1168.29	2045.86	1882.58	1469.31	1964.22
OPPC	2476.85	0.771411	0.346417	0.0126663	0.0404016	1451.45	1992.11	3333.12	3130.7	1721.78	3231.91
OPPD	3008.95	0.925174	0.348397	0.003051	0.0125241	1634.56	2237.36	3966.69	4197.2	1935.96	4081.94
OPPF	2522.2	0.994678	0.328285	0.000852745	0.00427935	1543.01	1617.54	3390.34	3537.93	1580.27	3464.13
YCIU	187.49	-0.235938	0.414291	0.503743	0.664379	139.899	276.465	199.182	134.413	208.182	166.797
CLSA	1373.6	-0.669283	0.332731	0.0250818	0.0710219	1630.44	1847.19	1080.67	936.088	1738.81	1008.38
YCIY	118.961	0.676876	0.385483	0.0437247	0.110873	91.5517	79.1492	148.327	156.815	85.3505	152.571
KCH	303.636	-0.488437	0.345662	0.112038	0.227158	398.095	332.204	242.621	241.623	365.15	242.122
YCII	668.967	-1.36356	0.390262	8.06625e-05	0.000597027	1131.54	873.986	404.721	265.625	1002.76	335.173
TONB	2859.7	0.681186	0.328311	0.0211993	0.0622821	2265.13	1915.19	3654.15	3604.34	2090.16	3629.24
YCIA	25.6036	0.674167	0.55123	0.113526	0.229567	11.3154	22.2956	39.2007	29.6028	16.8055	34.4018
YCIB	372.316	1.12556	0.351562	0.000376394	0.00215066	208.82	222.956	535.037	522.449	215.888	528.743
YCIC	715.383	1.32649	0.350117	2.86756e-05	0.000243774	343.576	403.55	1113.51	1000.89	373.563	1057.2
OMPW	231.961	-0.389725	0.346567	0.205676	0.359744	259.225	280.924	204.48	183.217	270.075	193.848
YCIE	13.7713	-0.317114	0.58876	0.464728	0.628801	18.5161	14.4921	8.47584	13.6013	16.5041	11.0386
YCIF	5.56688	-0.152955	0.721161	0.733784	NA	8.22936	4.45911	3.17844	6.4006	6.34424	4.78952
YCIG	0.200019	0.0541081	1.07445	0.814799	NA	0	0	0	0.800076	0	0.400038
TRPA	349.75	-1.13477	0.359251	0.00042688	0.00236853	464.959	531.749	215.074	187.218	498.354	201.146
TRPB	657.973	-1.05555	0.339746	0.000592127	0.00313999	912.431	924.151	382.472	412.839	918.291	397.656
TRPC	290.503	-1.24423	0.374207	0.00019242	0.00122569	407.353	441.452	177.993	135.213	424.403	156.603
TRPD	92.5733	-0.393991	0.400707	0.252653	0.415918	128.584	89.1823	80.5205	72.0068	108.883	76.2636
TRPE	56.3004	-0.190876	0.429661	0.598056	0.740161	65.8349	56.8537	62.5093	40.0038	61.3443	51.2565
TRPL	0.257168	-0.0760163	1.07622	0.742058	NA	1.02867	0	0	0	0.514335	0
RNM	435.997	0.909473	0.349425	0.00365064	0.0144146	306.544	258.629	576.357	602.457	282.586	589.407
YCIO	446.378	0.411948	0.333139	0.167261	0.30801	345.633	394.631	530.799	514.449	370.132	522.624
YCIQ	91.8528	0.380363	0.386401	0.256454	0.419652	80.2363	72.4606	112.305	102.41	76.3484	107.357
RLUB	1473.63	2.54013	0.625973	5.46697e-07	7.62195e-06	110.068	528.405	2893.44	2362.62	319.236	2628.03
BTUR	344.669	-0.934752	0.378646	0.00506681	0.0189568	413.525	529.52	253.216	182.417	471.523	217.816
YCIK	651.517	-0.905269	0.34601	0.003538	0.0140713	943.291	814.903	456.636	391.237	879.097	423.936
SOHB	1159.81	0.153717	0.313861	0.588982	0.734801	1108.91	1061.27	1274.55	1194.51	1085.09	1234.53
YCIN	1190.86	0.0817961	0.335787	0.785651	0.873604	1345.5	952.021	1304.22	1161.71	1148.76	1232.96
TOPA	11943.2	0.0850648	0.306447	0.760465	0.857284	11458.4	11580.3	12726.5	12007.5	11519.3	12367
CYSB	2206.21	0.00136896	0.389405	0.996763	0.998065	2048.08	2361.1	3016.34	1399.33	2204.59	2207.84
YMIA	39.6705	0.51566	0.463729	0.177102	0.321501	30.8601	28.9842	54.0335	44.8042	29.9222	49.4188
YCIX	25.7556	0.473021	0.571031	0.271694	0.43603	29.8314	7.80345	31.7844	33.6032	18.8174	32.6938
YMIC	0	0	1.13733	NA	NA	0	0	0	0	0	0
ACNA	2076.73	-1.03567	0.340908	0.000770464	0.00392814	3213.57	2558.42	1272.44	1262.52	2885.99	1267.48
RIBA	1370.02	0.771183	0.335109	0.0104697	0.0341624	879.513	1033.4	1874.22	1692.96	956.456	1783.59
PGPB	178.84	-0.00497546	0.357932	0.987455	0.992984	152.243	206.234	186.468	170.416	179.239	178.442
LAPA	158.654	-0.283754	0.360151	0.371609	0.542762	163.559	192.857	149.387	128.812	178.208	139.099
LAPB	586.971	-0.320136	0.324031	0.272426	0.436292	688.18	642.112	519.145	498.447	665.146	508.796
PYRF	788.595	2.25628	0.394382	2.21187e-10	6.32858e-09	191.333	289.842	1412.29	1260.92	240.588	1336.6
YCIH	110.165	2.64238	0.48528	4.92427e-10	1.32984e-08	19.5447	31.2138	193.885	196.019	25.3793	194.952
OSMB	44.6067	0.174494	0.479629	0.653805	0.781631	56.5769	24.5251	41.3197	56.0053	40.551	48.6625
YCIT	677.934	-0.380714	0.349271	0.219213	0.376551	644.976	929.725	601.784	535.251	787.351	568.518
YCIZ	116.991	-0.0274071	0.404946	0.937094	0.961675	154.301	82.4936	123.959	107.21	118.397	115.585
YMID	5.21017	-0.235799	0.740446	0.60162	NA	9.25803	3.34433	4.23792	4.00038	6.30118	4.11915
PDER	463.711	0.271618	0.34688	0.378352	0.549887	482.446	336.663	518.086	517.649	409.555	517.867
YMIB	0	0	1.13733	NA	NA	0	0	0	0	0	0
RNB	6543.72	1.02367	0.432572	0.00558821	0.0204244	2342.28	5318.61	10085.2	8428.8	3830.44	9256.99
YCIW	362.951	2.24722	0.486485	7.99477e-08	1.35031e-06	133.727	74.6901	804.145	439.242	104.209	621.693
FABI	11686.8	0.639823	0.42904	0.0779354	0.172819	4868.7	11910.3	16432.5	13535.7	8389.49	14984.1
YCJD	13.2328	0.776301	0.647855	0.0931365	0.197831	8.22936	6.68867	18.0112	20.0019	7.45902	19.0065
SAPF	289.728	1.0397	0.357348	0.00115089	0.00550191	169.731	180.594	390.948	417.639	175.162	404.294
SAPD	474.83	0.893644	0.346065	0.00397808	0.0154842	286.999	334.433	634.628	643.261	310.716	638.945
SAPC	188.646	0.705265	0.417185	0.047729	0.119291	89.4943	173.905	241.561	249.624	131.7	245.592
SAPB	259.099	0.499645	0.418834	0.16043	0.299605	126.526	275.35	340.093	294.428	200.938	317.26
SAPA	1366.23	0.625993	0.328371	0.0340311	0.0906707	952.549	1098.06	1723.77	1690.56	1025.3	1707.17
YMJA	105.668	0.78798	0.457698	0.0387212	0.100241	95.6663	42.3616	143.03	141.613	69.014	142.322
PUUP	55.4011	-0.206666	0.428504	0.567402	0.717125	48.3475	73.5754	47.6766	52.0049	60.9614	49.8408
YMJE	3.71661	-0.137714	0.774862	0.756727	NA	5.14335	3.34433	3.17844	3.2003	4.24384	3.18937
PUUA	333.931	-1.69783	0.524845	8.78604e-05	0.000635579	269.512	813.788	135.613	116.811	541.65	126.212
PUUD	85.3488	-1.1002	0.478993	0.00566517	0.0206663	82.2936	166.102	49.7955	43.2041	124.198	46.4998
PUUR	156.022	-0.319696	0.380182	0.334264	0.50535	154.301	201.775	156.803	111.211	178.038	134.007
PUUC	48.2781	-0.359384	0.435994	0.325927	0.496465	60.6916	52.3946	36.0223	44.0042	56.5431	40.0132
PUUB	23.0476	0.225155	0.528348	0.584159	0.730246	26.7454	13.3773	29.6654	22.4021	20.0614	26.0338
PUUE	28.2261	-0.0387641	0.47636	0.920278	0.952063	30.8601	26.7547	26.487	28.8027	28.8074	27.6449
PSPF	240.991	-1.50932	0.383608	1.04236e-05	0.000105043	391.923	347.811	125.019	99.2094	369.867	112.114
PSPA	731.521	0.60276	0.344474	0.0495223	0.123052	479.36	625.391	955.651	865.682	552.375	910.666
PSPB	33.054	0.103915	0.469751	0.786694	0.874256	24.6881	37.9025	36.0223	33.6032	31.2953	34.8127
PSPC	29.4256	0.11299	0.480983	0.77184	0.863002	29.8314	25.6399	25.4275	36.8035	27.7357	31.1155
PSPD	4.86061	-0.252912	0.755119	0.575326	NA	3.08601	8.91823	4.23792	3.2003	6.00212	3.71911
PSPE	438.63	-0.555262	0.361959	0.0817525	0.179416	452.615	627.62	375.056	299.228	540.118	337.142
YCJM	1174.45	-1.54606	0.397063	1.12427e-05	0.00011196	1436.02	2200.57	615.558	445.642	1818.3	530.6
YCJN	1363.92	-3.82716	0.396362	2.34599e-24	1.12431e-21	2723.92	2410.15	196.004	125.612	2567.03	160.808
YCJO	221.207	-3.12636	0.475731	2.67518e-13	1.31495e-11	383.694	423.616	51.9145	25.6024	403.655	38.7585
YCJP	172.138	-3.13771	0.47857	2.93615e-13	1.38978e-11	392.952	236.333	29.6654	29.6028	314.643	29.6341
YCJQ	574.613	-2.02791	0.45161	2.48903e-07	3.89508e-06	1179.88	735.754	138.792	244.023	957.819	191.407
YCJR	349.995	-1.76524	0.50976	3.34885e-05	0.000277911	762.245	380.139	81.5799	176.017	571.192	128.798
YCJS	297.86	-1.95033	0.553947	1.70116e-05	0.000158307	749.901	250.825	73.1041	117.611	500.363	95.3576
YCJT	313.632	-1.36043	0.544182	0.00183729	0.00825665	747.843	226.3	102.77	177.617	487.072	140.193
YCJU	18.4564	-0.461755	0.640086	0.305161	0.471959	39.0895	8.91823	7.41636	18.4017	24.0038	12.909
YCJV	0	0	1.13733	NA	NA	0	0	0	0	0	0
YMJB	0	0	1.13733	NA	NA	0	0	0	0	0	0
OMPG	17.4046	1.55805	0.773557	0.0033737	0.0135443	4.11468	6.68867	18.0112	40.8039	5.40168	29.4075
YCJW	210.34	-0.0919009	0.349091	0.767049	0.860909	245.852	191.742	194.944	208.82	218.797	201.882
YCJX	1455.55	-3.36812	0.412609	1.65036e-18	2.43364e-16	2964.63	2404.58	170.576	282.427	2684.6	226.501
YCJF	532.642	-2.62729	0.430539	1.02761e-11	3.93259e-10	1083.19	791.492	97.4721	158.415	937.341	127.944
TYRR	1919.13	-0.0796903	0.357188	0.800829	0.882547	1486.43	2487.07	2017.25	1685.76	1986.75	1851.5
TPX	9197.41	0.252424	0.324206	0.387282	0.557581	9288.89	7156.88	9755.69	10588.2	8222.88	10171.9
YCJG	286.317	-0.0742507	0.394503	0.827471	0.89926	193.39	399.091	280.762	272.026	296.24	276.394
MPAA	278.61	-0.852325	0.375058	0.00984335	0.032534	337.404	409.124	211.896	156.015	373.264	183.955
YMJC	0	0	1.13733	NA	NA	0	0	0	0	0	0
YMJD	1.17924	0.0551608	0.946653	0.881359	NA	2.05734	0	1.05948	1.60015	1.02867	1.32982
YCJY	30.5574	-0.486141	0.509969	0.2303	0.390005	45.2615	31.2138	16.9517	28.8027	38.2376	22.8772
PGRR	190.827	-0.109988	0.34659	0.721395	0.831828	216.021	183.938	176.933	186.418	199.98	181.675
MPPA	2144.52	0.0367436	0.399193	0.914856	0.948782	1368.13	2847.14	2637.04	1725.76	2107.64	2181.4
YNAI	242.178	0.293133	0.341235	0.335342	0.505491	223.221	200.66	274.405	270.426	211.941	272.415
INSH4	7197.69	0.0333027	0.30641	0.905001	0.942106	7251.1	6943.95	7417.42	7178.28	7097.53	7297.85
YNAJ	662.273	-0.416577	0.355271	0.184731	0.332234	734.471	823.821	654.758	436.041	779.146	545.4
USPE	1015.48	-1.01229	0.365762	0.0018697	0.00834509	1688.05	1133.73	617.677	622.459	1410.89	620.068
FNR	5707.99	0.83357	0.326937	0.00482868	0.0182576	3995.36	3757.92	7958.81	7119.87	3876.64	7539.34
OGT	131.396	-0.292156	0.374155	0.37178	0.542768	170.759	125.97	111.245	117.611	148.365	114.428
ABGT	31.1866	-0.184202	0.473861	0.633385	0.765091	38.0608	30.099	31.7844	24.8023	34.0799	28.2934
ABGB	48.3073	-0.438054	0.451371	0.242528	0.404685	70.9783	45.7059	38.1413	38.4036	58.3421	38.2724
ABGA	48.2835	-0.600794	0.4499	0.109047	0.223456	59.6629	63.5424	30.7249	39.2037	61.6026	34.9643
ABGR	133.602	-0.15535	0.412691	0.658927	0.784817	104.924	181.709	152.565	95.209	143.317	123.887
MCAS	0	0	1.13733	NA	NA	0	0	0	0	0	0
SMRA	147.491	0.823804	0.396142	0.0166197	0.0504113	115.211	80.264	186.468	208.02	97.7376	197.244
DGCM	89.262	-1.32004	0.499695	0.00138269	0.00641795	186.189	85.8379	46.6171	38.4036	136.014	42.5104
YNAN	2.24484	0.0385067	0.851501	0.927142	NA	3.08601	1.11478	3.17844	1.60015	2.10039	2.3893
ZNTB	444.972	-1.01806	0.348842	0.00116593	0.00555302	618.231	615.358	293.476	252.824	616.794	273.15
FNRS	0	0	1.13733	NA	NA	0	0	0	0	0	0
YNAL	1.51509	-0.227464	0.924738	0.568147	NA	3.08601	1.11478	1.05948	0.800076	2.10039	0.929778
DBPA	350.862	2.17688	0.43821	1.67832e-08	3.31684e-07	77.1503	140.462	640.985	544.851	108.806	592.918
TTCA	1093.1	1.45707	0.381566	1.88391e-05	0.000171974	406.325	639.883	1703.64	1622.55	523.104	1663.1
INTR	83.2774	1.37975	0.443008	0.00028785	0.00173252	45.2615	34.5581	126.078	127.212	39.9098	126.645
XISR	0.200019	0.0541081	1.07445	0.814799	NA	0	0	0	0.800076	0	0.400038
RCBA	0.200019	0.0541081	1.07445	0.814799	NA	0	0	0	0.800076	0	0.400038
RALA	0	0	1.13733	NA	NA	0	0	0	0	0	0
RALR	2.72356	0.0162792	0.816755	0.969989	NA	3.08601	2.22956	3.17844	2.40023	2.65778	2.78933
RECT	31.8891	-0.276353	0.491134	0.484144	0.647665	46.2902	26.7547	23.3086	31.2029	36.5224	27.2558
RECE	97.9593	0.426608	0.408088	0.22172	0.379667	92.5803	65.7719	97.4721	136.013	79.1761	116.742
RACC	0.543564	-0.0107215	1.03186	0.970364	NA	0	1.11478	1.05948	0	0.557389	0.52974
YDAE	0.200019	0.0541081	1.07445	0.814799	NA	0	0	0	0.800076	0	0.400038
KILR	0.200019	0.0541081	1.07445	0.814799	NA	0	0	0	0.800076	0	0.400038
KILS	0	0	1.13733	NA	NA	0	0	0	0	0	0
SIEB	6.81413	0.487077	0.737383	0.29423	NA	6.17202	2.22956	11.6543	7.20068	4.20079	9.42748
YDAF	0.779205	-0.106998	1.01165	0.736419	NA	2.05734	0	1.05948	0	1.02867	0.52974
YDAG	3.261	0.300777	0.826325	0.497462	NA	2.05734	2.22956	6.35688	2.40023	2.14345	4.37855
RACR	973.889	0.473098	0.368086	0.142998	0.274402	975.179	579.685	1210.99	1129.71	777.432	1170.35
YDAS	6.41186	0.319358	0.720827	0.483117	NA	7.20069	2.22956	7.41636	8.80083	4.71512	8.10859
YDAT	6.31817	-0.0106912	0.688243	0.980946	NA	7.20069	5.57389	5.2974	7.20068	6.38729	6.24904
YDAU	36.4252	-0.213394	0.455012	0.570691	0.719093	36.0035	44.5911	33.9034	31.2029	40.2973	32.5531
YDAV	17.2463	-0.32414	0.5597	0.444841	0.613361	15.4301	25.6399	12.7138	15.2014	20.535	13.9576
YDAW	5.28245	-0.13905	0.719799	0.757036	NA	5.14335	6.68867	5.2974	4.00038	5.91601	4.64889
RZPR	0	0	1.13733	NA	NA	0	0	0	0	0	0
RZOR	0	0	1.13733	NA	NA	0	0	0	0	0	0
TRKG	159.83	0.427199	0.380723	0.197445	0.348529	156.358	103.674	186.468	192.818	130.016	189.643
YNAK	2.60156	0.14366	0.832427	0.739043	NA	2.05734	2.22956	2.11896	4.00038	2.14345	3.05967
YDAY	4.94819	0.378732	0.769472	0.407629	NA	2.05734	4.45911	8.47584	4.80045	3.25823	6.63815
YNAA	19.7253	-0.310834	0.549645	0.459679	0.624747	30.8601	15.6069	14.8327	17.6017	23.2335	16.2172
LOMR	0	0	1.13733	NA	NA	0	0	0	0	0	0
INSH5	111.34	0.0839377	0.370778	0.796291	0.881245	116.24	98.1005	107.007	124.012	107.17	115.51
STFR	32.886	-0.185507	0.478138	0.632881	0.764723	45.2615	26.7547	30.7249	28.8027	36.0081	29.7638
TFAR	8.81182	0.0601025	0.652351	0.892452	0.935365	11.3154	5.57389	6.35688	12.0011	8.44463	9.17901
PINR	12.1547	0.558754	0.635366	0.216387	0.372698	9.25803	6.68867	19.0706	13.6013	7.97335	16.336
YNAE	1.59469	0.69278	1.10619	0.0939379	NA	0	0	3.17844	3.2003	0	3.18937
YNAM	3.53134	0.383964	0.821348	0.395014	NA	2.05734	2.22956	4.23792	5.60053	2.14345	4.91922
TTCC	0	0	1.13733	NA	NA	0	0	0	0	0	0
USPF	499.97	-1.08927	0.360137	0.000725828	0.00374539	625.432	785.919	318.903	269.625	705.675	294.264
OMPN	8.60726	0.459549	0.686545	0.316296	0.484933	8.22936	3.34433	11.6543	11.2011	5.78685	11.4277
MICC	0	0	1.13733	NA	NA	0	0	0	0	0	0
YDBK	3211	0.0461541	0.317099	0.872276	0.925887	3334.95	2961.97	2973.96	3573.14	3148.46	3273.55
YDBJ	327.295	-0.480863	0.345583	0.117628	0.235501	352.834	432.534	266.989	256.824	392.684	261.907
HSLJ	179.413	0.949591	0.427833	0.00938201	0.0312788	139.899	79.1492	209.777	288.827	109.524	249.302
LDHA	1116.26	-0.638634	0.377862	0.0531605	0.128998	1669.53	1158.25	651.58	985.693	1413.89	818.637
YDBH	637.998	0.283923	0.339504	0.348805	0.519549	473.188	648.801	736.338	693.666	560.995	715.002
YNBE	20.9794	0.440186	0.536372	0.290539	0.455804	16.4587	15.6069	22.2491	29.6028	16.0328	25.9259
YDBL	17.4737	0.597543	0.581083	0.170737	0.313359	13.3727	10.033	26.487	20.0019	11.7029	23.2444
FEAR	273.179	-0.694554	0.581724	0.113188	0.229126	106.982	639.883	239.442	106.41	373.432	172.926
FEAB	164.181	-0.997067	0.383558	0.00313691	0.012781	205.734	250.825	95.3532	104.81	228.28	100.082
TYNA	50.7583	-1.18389	0.523831	0.00512465	0.0190942	101.838	50.165	25.4275	25.6024	76.0017	25.515
PAAZ	58.2476	-1.82398	0.506141	1.72018e-05	0.000159689	101.838	89.1823	24.368	17.6017	95.5103	20.9848
PAAA	252.812	-4.3331	0.577068	2.24166e-16	1.99873e-14	281.856	691.162	25.4275	12.8012	486.509	19.1144
PAAB	29.375	-3.91885	0.981804	1.36892e-07	2.22392e-06	42.1755	71.3458	3.17844	0.800076	56.7606	1.98926
PAAC	109.531	-3.78587	0.528776	3.39487e-15	2.36653e-13	188.247	225.185	15.8922	8.80083	206.716	12.3465
PAAD	62.9771	-4.38951	0.676901	2.78373e-13	1.33494e-11	115.211	128.199	5.2974	3.2003	121.705	4.24885
PAAE	173.296	-3.27352	0.453593	2.6758e-15	1.89982e-13	360.035	277.58	24.368	31.2029	318.807	27.7855
PAAF	123.021	-3.12424	0.52083	1.04623e-11	3.93259e-10	286.999	163.872	18.0112	23.2022	225.436	20.6067
PAAG	66.1614	-3.34092	0.611778	2.02847e-10	6.053e-09	157.387	89.1823	8.47584	9.60091	123.284	9.03837
PAAH	121.694	-2.30509	0.535532	3.01808e-07	4.59179e-06	286.999	134.888	26.487	38.4036	210.944	32.4453
PAAI	16.7363	-0.662679	0.627278	0.143357	0.274744	33.9461	12.2626	9.53532	11.2011	23.1043	10.3682
PAAJ	298.166	-1.23031	0.42355	0.000787532	0.00400451	323.002	555.16	183.29	131.212	439.081	157.251
PAAK	246.343	-1.66065	0.432074	1.03264e-05	0.000104463	300.372	480.469	119.721	84.808	390.421	102.265
PAAX	270.492	-0.533668	0.348222	0.0844514	0.183433	345.633	314.367	223.55	198.419	330	210.984
PAAY	134.474	-0.850061	0.381644	0.0110754	0.0358946	176.931	183.938	85.8179	91.2086	180.435	88.5132
YNBG	0	0	1.13733	NA	NA	0	0	0	0	0	0
YDBA	0	0	1.13733	NA	NA	0	0	0	0	0	0
INSD2	27.4949	-0.576582	0.50612	0.153865	0.290743	34.9748	35.6729	20.1301	19.2018	35.3238	19.666
INSC2	27.9627	-0.299173	0.492138	0.449453	0.617193	27.7741	36.7877	26.487	20.802	32.2809	23.6445
INSI2_0	352.705	-0.664204	0.401751	0.0550108	0.132649	591.485	313.253	246.859	259.224	452.369	253.042
PDXI	202.877	-1.03958	0.409223	0.00340315	0.0136339	214.992	357.844	118.662	120.011	286.418	119.337
YDBD	23.8254	-0.117861	0.506941	0.769289	0.861937	20.5734	30.099	25.4275	19.2018	25.3362	22.3147
YNBA	1.36582	-0.098804	0.962918	0.783776	NA	0	3.34433	2.11896	0	1.67217	1.05948
YNBB	0.943602	0.166359	0.985355	0.634241	NA	0	1.11478	1.05948	1.60015	0.557389	1.32982
YNBC	45.2595	-0.205957	0.430564	0.570016	0.718659	50.4048	49.0502	42.3792	39.2037	49.7275	40.7914
YNBD	55.7697	-0.137893	0.443599	0.709396	0.823581	41.1468	78.0345	55.0929	48.8046	59.5906	51.9488
AZOR	478.782	-0.200939	0.328951	0.496617	0.658499	500.962	538.438	400.483	475.245	519.7	437.864
HRPA	3022.02	0.614912	0.32254	0.0345632	0.0917061	2179.75	2387.85	3678.51	3841.96	2283.8	3760.24
YDCF	480.31	-0.332856	0.338057	0.270252	0.434434	617.202	478.24	408.959	416.839	547.721	412.899
ALDA	20770.3	-3.03566	0.524505	4.03629e-11	1.41737e-09	27538.5	48189.6	5259.26	2093.8	37864.1	3676.53
GAPC	0	0	1.13733	NA	NA	0	0	0	0	0	0
CYBB	1018.88	-0.326012	0.385428	0.329823	0.500017	1548.15	785.919	822.156	919.287	1167.03	870.722
RYDC	0	0	1.13733	NA	NA	0	0	0	0	0	0
YDCA	41.1216	-0.210497	0.444048	0.569717	0.718659	49.3762	41.2468	40.2602	33.6032	45.3115	36.9317
YNCP	3.19457	-0.145743	0.798731	0.740642	NA	4.11468	3.34433	2.11896	3.2003	3.72951	2.65963
HOKB	47.8429	-0.242015	0.507269	0.547536	0.702091	25.7168	82.4936	45.5576	37.6036	54.1052	41.5806
MOKB	80.784	-0.079941	0.484463	0.838134	0.90544	38.0608	130.429	82.6394	72.0068	84.2449	77.3231
SOKB	0	0	1.13733	NA	NA	0	0	0	0	0	0
TRG	44.8628	0.151135	0.436431	0.679626	0.803233	47.3188	35.6729	50.855	45.6043	41.4959	48.2297
YDCI	1821.22	-0.677348	0.543277	0.109035	0.223456	933.004	3953	1710	688.865	2443	1199.43
YDCJ	98.7337	-1.68435	0.485768	4.04784e-05	0.000327414	111.096	206.234	39.2007	38.4036	158.665	38.8022
OPGD	1215.76	-0.231342	0.323257	0.427121	0.598095	1476.14	1191.7	1113.51	1081.7	1333.92	1097.61
YDCH	39.7506	-0.377632	0.468709	0.325439	0.496116	57.6055	36.7877	28.606	36.0034	47.1966	32.3047
RIML	192.516	-0.104425	0.346635	0.734973	0.840157	185.161	217.382	190.706	176.817	201.271	183.762
YDCK	37.6364	-1.0086	0.586436	0.0242781	0.0696201	83.3223	27.8695	16.9517	22.4021	55.5959	19.6769
TEHA	205.633	-0.179779	0.351018	0.56376	0.714854	199.562	244.136	174.814	204.019	221.849	189.417
TEHB	244.249	0.383191	0.359455	0.226736	0.38499	237.623	170.561	277.584	291.228	204.092	284.406
YDCL	403.162	-0.313252	0.37499	0.339035	0.509336	582.227	335.548	328.439	366.435	458.888	347.437
YNCK	0	0	1.13733	NA	NA	0	0	0	0	0	0
INSQ	237.956	-0.408623	0.346782	0.184748	0.332234	262.311	295.416	204.48	189.618	278.864	197.049
YDCO	113.024	-0.656768	0.427903	0.0699478	0.159821	104.924	186.168	88.9963	72.0068	145.546	80.5015
SUTR	163.763	0.725662	0.439705	0.0498993	0.123677	154.301	69.1162	214.015	217.621	111.708	215.818
RLHA	1339.27	2.08198	0.347065	6.37866e-11	2.14525e-09	470.102	457.059	2146.51	2283.42	463.581	2214.96
YNCJ	13.0673	-1.17099	0.801104	0.0232828	0.0673199	29.8314	13.3773	1.05948	8.00076	21.6044	4.53012
HICA	21.6578	0.114034	0.509395	0.777159	0.867179	20.5734	20.066	21.1896	24.8023	20.3197	22.996
HICB	52.9196	0.224106	0.463686	0.55638	0.709871	63.7776	30.099	49.7955	68.0064	46.9383	58.901
YDCR	480.643	-0.0742201	0.326495	0.8007	0.882547	539.023	452.6	475.706	455.243	495.812	465.475
YDCS	95.6134	-0.904768	0.407884	0.0102576	0.0336134	135.784	125.97	55.0929	65.6062	130.877	60.3496
YDCT	21.2392	-0.615002	0.55603	0.149759	0.285091	33.9461	22.2956	12.7138	16.0015	28.1208	14.3576
YDCU	23.1505	-0.44948	0.53203	0.278476	0.443203	34.9748	22.2956	20.1301	15.2014	28.6352	17.6658
YDCV	17.4451	-0.29483	0.572983	0.491406	0.653735	28.8028	12.2626	12.7138	16.0015	20.5327	14.3576
PATD	66.5838	-0.262507	0.42052	0.461691	0.626445	60.6916	89.1823	50.855	65.6062	74.9369	58.2306
YNCL	18.6955	-0.512821	0.558137	0.228845	0.387883	26.7454	21.1808	11.6543	15.2014	23.9631	13.4279
ORTT	25.7837	2.27897	0.808782	8.11075e-05	0.000598012	9.25803	1.11478	45.5576	47.2045	5.18641	46.381
YDCY	202.116	-0.422552	0.360045	0.183105	0.330054	216.021	260.858	181.171	150.414	238.439	165.793
YDCZ	45.2121	-0.8354	0.480136	0.0340872	0.0907572	50.4048	73.5754	29.6654	27.2026	61.9901	28.434
MNAT	238.859	-1.32225	0.388219	0.000121716	0.000831834	331.232	379.025	141.97	103.21	355.128	122.59
CURA	233.136	-1.40365	0.378376	3.27281e-05	0.000272782	382.665	319.941	109.126	120.811	351.303	114.969
MCBR	18.4437	-0.700997	0.623651	0.12164	0.242394	38.0608	13.3773	9.53532	12.8012	25.7191	11.1683
YNCD	1437.03	0.733709	0.376385	0.0261823	0.0735948	846.596	1164.94	2255.63	1480.94	1005.77	1868.29
YNCE	4125.39	0.175216	0.312576	0.536522	0.691947	3894.55	3752.34	4732.7	4121.99	3823.44	4427.34
ANSP	212.939	2.23428	0.623687	6.89022e-06	7.33808e-05	21.6021	88.0675	482.063	260.025	54.8348	371.044
YNCG	5.71811	-0.140402	0.706332	0.754783	NA	7.20069	5.57389	5.2974	4.80045	6.38729	5.04893
YNCH	0	0	1.13733	NA	NA	0	0	0	0	0	0
RHSE	0	0	1.13733	NA	NA	0	0	0	0	0	0
YDCD	7.88744	0.539442	0.720836	0.247184	0.409552	6.17202	3.34433	14.8327	7.20068	4.75818	11.0167
YNCO	0.522038	-0.00680805	1.03387	0.981015	NA	1.02867	0	1.05948	0	0.514335	0.52974
YNCI	0	0	1.13733	NA	NA	0	0	0	0	0	0
YDCC	5.08046	-0.250339	0.755111	0.57912	NA	9.25803	3.34433	2.11896	5.60053	6.30118	3.85974
PPTA	45.1627	-0.147717	0.540993	0.722513	0.832867	81.265	16.7217	40.2602	42.404	48.9933	41.3321
YDDH	25.861	-0.27209	0.496166	0.493521	0.655634	26.7454	32.3286	24.368	20.0019	29.537	22.185
NHOA	80.326	-1.34815	0.438596	0.000353806	0.00205841	111.096	131.544	40.2602	38.4036	121.32	39.3319
YDDE	326.33	-0.10257	0.329532	0.729124	0.837875	357.977	323.286	310.428	313.63	340.631	312.029
NARV	6.18273	-0.0594944	0.69879	0.894411	NA	4.11468	8.91823	5.2974	6.4006	6.51645	5.849
NARW	4.23002	-0.00874538	0.777854	0.984208	NA	3.08601	5.57389	1.05948	7.20068	4.32995	4.13008
NARY	24.5776	-0.030034	0.509785	0.940588	0.963198	26.7454	23.4103	16.9517	31.2029	25.0779	24.0773
NARZ	116.581	-0.358173	0.404784	0.301943	0.467951	169.731	101.445	87.9368	107.21	135.588	97.5735
NARU	8.30295	-0.42472	0.708661	0.355271	0.525911	16.4587	5.57389	3.17844	8.00076	11.0163	5.5896
YDDJ	0	0	1.13733	NA	NA	0	0	0	0	0	0
YDDK	0.278695	-0.0788503	1.07638	0.733008	NA	0	1.11478	0	0	0.557389	0
YDDL	0	0	1.13733	NA	NA	0	0	0	0	0	0
YDDG	119.635	-0.0266408	0.3805	0.935976	0.961439	145.043	96.9857	122.9	113.611	121.014	118.255
FDNG	478.592	0.212646	0.344094	0.487777	0.651153	359.006	510.568	519.145	525.65	434.787	522.397
FDNH	81.0586	0.396876	0.452824	0.290529	0.455804	41.1468	90.297	81.5799	111.211	65.7219	96.3952
FDNI	43.9202	0.0679301	0.47356	0.860279	0.917471	25.7168	59.0832	47.6766	43.2041	42.4	45.4403
YDDM	131.608	-0.925475	0.419323	0.0101368	0.0332459	140.928	221.841	90.0558	73.607	181.384	81.8314
ADHP	196.911	1.10767	0.378729	0.000960319	0.00476308	108.01	119.281	305.13	255.224	113.646	280.177
MAEA	8743.46	0.304349	0.310662	0.280028	0.444935	7457.86	7840.23	9922.03	9753.72	7649.05	9837.87
SRA	26.3671	-0.524571	0.600964	0.234615	0.394147	54.5195	14.4921	11.6543	24.8023	34.5058	18.2283
BDM	0.743583	0.0847662	0.99594	0.797814	NA	0	1.11478	1.05948	0.800076	0.557389	0.929778
OSMC	340.144	-1.17106	0.359178	0.00028084	0.0017037	529.765	447.026	191.766	192.018	488.396	191.892
DDPF	15.7225	-0.505112	0.581401	0.245072	0.407638	21.6021	18.9512	9.53532	12.8012	20.2767	11.1683
DDPD	15.5658	-0.529603	0.584443	0.224538	0.382696	22.6307	17.8365	10.5948	11.2011	20.2336	10.8979
DDPC	23.3421	-0.0842094	0.508328	0.834235	0.903432	27.7741	21.1808	18.0112	26.4025	24.4774	22.2068
DDPB	12.527	-0.367629	0.622788	0.407564	0.578741	13.3727	17.8365	5.2974	13.6013	15.6046	9.44934
DDPA	40.3516	-0.784993	0.476348	0.0449592	0.113329	55.5482	53.5094	27.5465	24.8023	54.5288	26.1744
DDPX	11.0844	-0.874748	0.694852	0.0674152	0.155144	16.4587	16.7217	6.35688	4.80045	16.5902	5.57867
DOSP	89.9737	0.254953	0.387641	0.44807	0.615956	84.351	74.6901	111.245	89.6085	79.5206	100.427
DOSC	66.2164	0.0174838	0.442539	0.962252	0.977291	86.4083	44.5911	79.461	54.4051	65.4997	66.9331
YDDY	1.65796	0.0294072	0.889083	0.941984	NA	2.05734	1.11478	1.05948	2.40023	1.58606	1.72985
DIGH	360.883	0.157028	0.336468	0.602044	0.742293	376.493	296.531	382.472	388.037	336.512	385.254
GADC	27.7701	-0.433751	0.520184	0.289424	0.455804	33.9461	34.5581	13.7732	28.8027	34.2521	21.288
GADB	34.1248	-0.464104	0.485512	0.237838	0.398003	47.3188	36.7877	21.1896	31.2029	42.0533	26.1963
PQQL	853.005	1.38558	0.347763	1.13912e-05	0.000113145	393.981	470.436	1294.68	1252.92	432.209	1273.8
YDDB	557.849	0.728874	0.356119	0.0210631	0.0620244	455.701	333.319	682.305	760.072	394.51	721.188
YDDA	254.975	1.21031	0.364145	0.000207801	0.00130823	145.043	136.003	370.818	368.035	140.523	369.426
YNEP	0.257168	-0.0760163	1.07622	0.742058	NA	1.02867	0	0	0	0.514335	0
YDEM	22.6961	-1.61362	0.655646	0.00106818	0.00518404	38.0608	36.7877	9.53532	6.4006	37.4242	7.96796
YDEN	654.603	-1.34534	0.445809	0.000425903	0.00236654	1315.67	664.408	251.097	387.237	990.039	319.167
YDEO	6.24877	0.521305	0.744544	0.263997	NA	4.11468	3.34433	9.53532	8.00076	3.72951	8.76804
SAFA	0	0	1.13733	NA	NA	0	0	0	0	0	0
YDEP	90.6981	-0.134838	0.404961	0.697761	0.815441	119.326	73.5754	76.2825	93.6088	96.4506	84.9457
YDEQ	7.96388	0.365683	0.678192	0.420565	0.592593	7.20069	4.45911	10.5948	9.60091	5.8299	10.0979
YDER	2.34439	0.23293	0.863625	0.58504	NA	1.02867	2.22956	2.11896	4.00038	1.62911	3.05967
YDES	3.1313	0.283003	0.820794	0.523105	NA	2.05734	2.22956	4.23792	4.00038	2.14345	4.11915
YDET	15.606	1.02626	0.664075	0.031093	0.0842478	9.25803	5.57389	21.1896	26.4025	7.41596	23.796
YNEL	0	0	1.13733	NA	NA	0	0	0	0	0	0
HIPA	370.264	-1.01373	0.373947	0.00220528	0.00958621	428.956	601.98	240.502	209.62	515.468	225.061
HIPB	44.781	-0.650026	0.493323	0.103111	0.213922	78.1789	39.0172	30.7249	31.2029	58.5981	30.9639
YNEO	0	0	1.13733	NA	NA	0	0	0	0	0	0
LSRK	152.708	-2.20806	0.44214	1.36096e-08	2.71767e-07	237.623	280.924	37.0818	55.2052	259.273	46.1435
LSRR	230.433	-1.65054	0.431991	1.15921e-05	0.000114547	275.684	453.715	109.126	83.2079	364.699	96.1671
LSRA	67.512	-2.21869	0.653811	1.42257e-05	0.000136353	59.6629	176.135	22.2491	12.0011	117.899	17.1251
LSRC	32.9054	-2.20552	0.694109	3.08245e-05	0.000259169	40.1181	75.8049	5.2974	10.401	57.9615	7.84919
LSRD	18.6343	-2.00448	0.792789	0.000338018	0.00197857	40.1181	25.6399	3.17844	5.60053	32.879	4.38948
LSRB	60.0348	-2.07026	0.594149	1.44881e-05	0.000138522	144.014	61.3128	18.0112	16.8016	102.663	17.4064
LSRF	47.7009	-1.45722	0.570406	0.00124968	0.00587887	100.81	50.165	25.4275	14.4014	75.4874	19.9144
LSRG	8.38906	-1.43764	0.967461	0.010281	0.0336327	19.5447	10.033	3.17844	0.800076	14.7889	1.98926
TAM	58.0653	-0.893992	0.500277	0.0275658	0.0765776	111.096	51.2798	37.0818	32.8031	81.1881	34.9424
YNEE	60.1234	0.0940802	0.527511	0.818734	0.893545	91.5517	22.2956	43.4387	83.2079	56.9236	63.3233
UXAB	142.89	-0.773753	0.392615	0.0233279	0.0673995	157.387	219.611	95.3532	99.2094	188.499	97.2813
DGCF	61.8121	0.446073	0.453228	0.235347	0.394543	32.9175	64.6571	68.8662	80.8076	48.7873	74.8369
YNEG	90.7798	1.511	0.450911	9.44259e-05	0.00066795	33.9461	46.8207	127.138	155.215	40.3834	141.176
GLSB	416.333	1.26189	0.358877	9.33276e-05	0.000663855	201.619	246.366	596.487	620.859	223.993	608.673
SAD	314.562	-0.157418	0.331872	0.597082	0.739648	355.92	315.482	292.416	294.428	335.701	293.422
YNEJ	161.006	-0.502204	0.366322	0.118672	0.237344	185.161	205.119	137.732	116.011	195.14	126.872
YNEK	5.20246	-0.347608	0.758591	0.446011	NA	10.2867	3.34433	3.17844	4.00038	6.81552	3.58941
YDEA	128.347	0.644072	0.489671	0.104614	0.216455	135.784	42.3616	153.625	181.617	89.073	167.621
MARC	156.641	0.0430422	0.35329	0.890698	0.935365	152.243	154.954	173.755	145.614	153.599	159.684
MARR	266.994	0.899983	0.39701	0.00916381	0.0307923	211.906	128.199	339.034	388.837	170.053	363.935
MARA	258.583	0.63415	0.35969	0.0459996	0.115496	208.82	173.905	298.773	352.833	191.363	325.803
MARB	35.4183	0.437528	0.522668	0.286578	0.453463	14.4014	40.132	48.7361	38.4036	27.2667	43.5698
EAMA	194.064	-0.607613	0.369759	0.0612288	0.14473	209.849	276.465	148.327	141.613	243.157	144.97
YDEE	180.374	-1.27273	0.410292	0.000383685	0.00218906	242.766	290.957	113.364	74.407	266.862	93.8857
MGTS	25.212	0.474138	0.583663	0.27544	0.439649	29.8314	6.68867	30.7249	33.6032	18.2601	32.164
MGTT	8.52793	0.736262	0.766634	0.126796	0.250457	7.20069	1.11478	10.5948	15.2014	4.15774	12.8981
MGRR	0	0	1.13733	NA	NA	0	0	0	0	0	0
DGCZ	76.5117	-0.0570581	0.406924	0.869939	0.924175	95.6663	61.3128	79.461	69.6066	78.4896	74.5338
YDEI	20.1339	-0.116242	0.524582	0.776453	0.866643	18.5161	24.5251	15.8922	21.602	21.5206	18.7471
YDEJ	12.3672	0.288366	0.616763	0.513063	0.672507	14.4014	5.57389	15.8922	13.6013	9.98764	14.7467
DCP	2465.16	-0.317821	0.334795	0.288741	0.455606	3158.02	2432.45	1912.36	2357.82	2795.23	2135.09
YDFG	1846.09	-0.421358	0.316763	0.140939	0.271402	2138.61	2187.19	1532.01	1526.54	2162.9	1529.28
RSPR	575.407	0.73227	0.341025	0.0164384	0.04998	440.271	376.795	714.089	770.473	408.533	742.281
YDFZ	9.12995	0.99394	0.775233	0.0469919	0.117679	3.08601	4.45911	13.7732	15.2014	3.77256	14.4873
YDFI	54.6056	0.26111	0.448286	0.483547	0.647385	34.9748	60.198	72.0446	51.2048	47.5864	61.6247
YDFJ	9.10946	0.485879	0.691032	0.291133	0.456338	3.08601	8.91823	14.8327	9.60091	6.00212	12.2168
YNFT	3.76151	0.26951	0.811034	0.544158	NA	4.11468	1.11478	7.41636	2.40023	2.61473	4.90829
YDFK	1.34364	0.303591	0.984126	0.418163	NA	0	1.11478	1.05948	3.2003	0.557389	2.12989
PINQ	19.5166	0.0266433	0.538872	0.948794	0.96826	22.6307	15.6069	25.4275	14.4014	19.1188	19.9144
TFAQ	2.23102	0.192046	0.889786	0.641385	NA	3.08601	0	4.23792	1.60015	1.54301	2.91903
STFQ	4.28901	0.267044	0.781531	0.552275	NA	5.14335	1.11478	5.2974	5.60053	3.12906	5.44896
NOHA	8.5865	0.0644915	0.65728	0.884823	0.93158	5.14335	11.1478	11.6543	6.4006	8.14557	9.02744
YNFO	0.522038	-0.00680805	1.03387	0.981015	NA	1.02867	0	1.05948	0	0.514335	0.52974
YDFO	9.35269	1.93732	1.19988	0.0022411	0.0096761	2.05734	0	16.9517	18.4017	1.02867	17.6767
GNSB	208.402	0.00201975	0.432225	0.995568	0.997639	299.343	117.052	177.993	239.223	208.197	208.608
YNFN	0	0	1.13733	NA	NA	0	0	0	0	0	0
YNFR	0	0	1.13733	NA	NA	0	0	0	0	0	0
YNFQ	0	0	1.13733	NA	NA	0	0	0	0	0	0
CSPI	1.50099	-0.0523745	0.924565	0.891617	NA	0	3.34433	1.05948	1.60015	1.67217	1.32982
RZPQ	0.457186	-0.0181559	1.04057	0.947914	NA	1.02867	0	0	0.800076	0.514335	0.400038
RZOQ	0.457186	-0.0181559	1.04057	0.947914	NA	1.02867	0	0	0.800076	0.514335	0.400038
RRRQ	1.53661	-0.237713	0.921019	0.554056	NA	2.05734	2.22956	1.05948	0.800076	2.14345	0.929778
YDFR	2.61604	-0.373599	0.873649	0.393501	NA	3.08601	4.45911	2.11896	0.800076	3.77256	1.45952
ESSQ	1.32277	-0.104937	0.94173	0.780089	NA	2.05734	1.11478	2.11896	0	1.58606	1.05948
YNFU	42.4274	2.01174	0.588868	2.13309e-05	0.000190636	16.4587	8.91823	69.9257	74.407	12.6885	72.1663
CSPB	97.8072	1.25481	0.444058	0.00094681	0.00471438	38.0608	62.4276	148.327	142.413	50.2442	145.37
CSPF	33.5807	1.63445	0.606002	0.000540626	0.00291118	16.4587	7.80345	50.855	59.2056	12.1311	55.0303
YNFS	19.2798	0.693209	0.645252	0.130828	0.256439	19.5447	3.34433	25.4275	28.8027	11.4445	27.1151
YDFT	32.0813	-0.0252258	0.487886	0.948814	0.96826	21.6021	43.4763	32.8439	30.4029	32.5392	31.6234
YDFU	12.8521	-0.00969892	0.582418	0.981983	0.989727	10.2867	15.6069	12.7138	12.8012	12.9468	12.7575
REM	5.56114	-0.193473	0.716926	0.667826	NA	5.14335	7.80345	5.2974	4.00038	6.4734	4.64889
HOKD	78.809	0.0540772	0.414282	0.878237	0.928616	55.5482	98.1005	81.5799	80.0076	76.8243	80.7937
RELE	94.1615	0.190159	0.406933	0.585186	0.731053	109.039	62.4276	102.77	102.41	85.7333	102.59
RELB	71.8682	-0.174386	0.393759	0.60814	0.746832	75.0929	80.264	62.5093	69.6066	77.6785	66.0579
YDFV	1.67948	0.0243189	0.888209	0.952053	NA	1.02867	2.22956	1.05948	2.40023	1.62911	1.72985
FLXA	0.457186	-0.0181559	1.04057	0.947914	NA	1.02867	0	0	0.800076	0.514335	0.400038
YDFW	4.21685	-0.14928	0.755671	0.738665	NA	4.11468	5.57389	3.17844	4.00038	4.84429	3.58941
YDFX	6.29025	0.176868	0.697626	0.694326	NA	4.11468	6.68867	6.35688	8.00076	5.40168	7.17882
DICC	3.45944	-0.0729129	0.781077	0.868937	NA	4.11468	3.34433	3.17844	3.2003	3.72951	3.18937
DICA	485.855	0.417634	0.422514	0.24334	0.405636	557.539	227.415	588.011	570.454	392.477	579.233
YDFA	1.76586	0.0315886	0.903438	0.93649	NA	0	3.34433	2.11896	1.60015	1.67217	1.85956
YDFB	2.70203	0.0201552	0.826175	0.962603	NA	4.11468	1.11478	3.17844	2.40023	2.61473	2.78933
YDFC	7.4691	0.383584	0.713181	0.402196	NA	8.22936	2.22956	7.41636	12.0011	5.22946	9.70875
DICF	0	0	1.13733	NA	NA	0	0	0	0	0	0
DICB	0.922075	0.169031	0.987139	0.627745	NA	1.02867	0	1.05948	1.60015	0.514335	1.32982
YDFD	1.20077	0.0551525	0.928036	0.885279	NA	1.02867	1.11478	1.05948	1.60015	1.07172	1.32982
YDFE	0	0	1.13733	NA	NA	0	0	0	0	0	0
INSD7	0	0	1.13733	NA	NA	0	0	0	0	0	0
INTQ	0	0	1.13733	NA	NA	0	0	0	0	0	0
YNFP	0	0	1.13733	NA	NA	0	0	0	0	0	0
RSPB	11.3571	-0.276105	0.683427	0.541058	0.697048	3.08601	24.5251	7.41636	10.401	13.8056	8.90867
RSPA	30.4468	-0.394738	0.4862	0.315299	0.483735	31.8888	41.2468	22.2491	26.4025	36.5678	24.3258
YNFA	99.6654	0.0134029	0.448143	0.971299	0.982576	59.6629	138.232	123.959	76.8073	98.9477	100.383
YNFB	844.612	0.460468	0.337836	0.126963	0.250623	776.646	590.832	991.673	1019.3	683.739	1005.48
SPEG	972.026	0.609346	0.367584	0.0593246	0.141274	899.058	552.93	1218.4	1217.72	725.994	1218.06
YNFC	218.77	-0.475988	0.355868	0.130225	0.255703	281.856	243.022	188.587	161.615	262.439	175.101
YNFD	89.0889	-0.0352946	0.470482	0.926834	0.95807	136.813	44.5911	77.342	97.6092	90.7021	87.4756
YNFE	33.5996	0.0724138	0.472561	0.850969	0.911185	39.0895	25.6399	29.6654	40.0038	32.3647	34.8346
YNFF	139.249	0.264031	0.365423	0.411128	0.582939	134.756	111.478	145.149	165.616	123.117	155.382
YNFG	17.6898	-0.129973	0.548696	0.756283	0.855395	24.6881	13.3773	15.8922	16.8016	19.0327	16.3469
YNFH	132.025	0.446725	0.386282	0.182565	0.329236	126.526	85.8379	158.922	156.815	106.182	157.868
DMSD	219.843	0.359674	0.349542	0.24607	0.408236	172.817	199.545	266.989	240.023	186.181	253.506
CLCB	77.1733	1.07586	0.431695	0.00360241	0.0142535	42.1755	45.7059	117.602	103.21	43.9407	110.406
BIDA	72.822	-0.018453	0.390922	0.956515	0.974563	68.9209	78.0345	69.9257	74.407	73.4777	72.1663
MLC	1461.6	-1.24204	0.399698	0.000403475	0.00227489	1599.58	2693.3	887.844	665.663	2146.44	776.753
YNFL	89.5105	-0.478932	0.401666	0.16529	0.305478	125.498	91.4118	69.9257	71.2067	108.455	70.5662
YNFM	206.728	0.84712	0.37334	0.0100218	0.0330099	154.301	119.281	279.703	273.626	136.791	276.664
ASR	18.4608	0.288723	0.677582	0.522524	0.680026	27.7741	1.11478	16.9517	28.0026	14.4444	22.4772
YDGU	0	0	1.13733	NA	NA	0	0	0	0	0	0
YDGD	208.346	-0.898586	0.379571	0.00709324	0.0250188	294.2	270.891	154.684	113.611	282.545	134.147
MDTI	16.1323	0.189023	0.558903	0.654771	0.782053	17.4874	11.1478	15.8922	20.0019	14.3176	17.947
MDTJ	48.7113	0.473561	0.437708	0.197112	0.348529	37.0321	39.0172	60.3903	58.4055	38.0247	59.3979
MDTU	16.6263	0.0390546	0.618115	0.92903	0.958859	27.7741	4.45911	19.0706	15.2014	16.1166	17.136
TQSA	60.465	-0.411831	0.420047	0.247956	0.410424	80.2363	63.5424	47.6766	50.4048	71.8893	49.0407
PNTB	3420.21	-0.585096	0.37252	0.0730198	0.164584	3251.63	5267.33	2237.62	2924.28	4259.48	2580.95
PNTA	5566.79	-0.730098	0.337419	0.0158355	0.0483771	6575.26	7768.89	3548.2	4374.81	7172.07	3961.51
YDGH	1778.72	0.193874	0.31743	0.499461	0.660323	1774.46	1493.8	1956.86	1889.78	1634.13	1923.32
YDGI	380.937	3.30343	0.398637	6.03994e-19	1.00683e-16	54.5195	70.231	707.732	691.265	62.3753	699.499
FOLM	235.137	0.787616	0.3675	0.0151811	0.0467506	181.046	140.462	303.011	316.03	160.754	309.521
YDGC	129.128	-0.29198	0.393994	0.390659	0.561389	132.698	159.413	138.792	85.6081	146.056	112.2
RSTA	2138.08	0.376754	0.326893	0.199614	0.351548	2008.99	1599.71	2565	2378.62	1804.35	2471.81
RSTB	967.319	0.464719	0.324281	0.111256	0.22605	791.047	777	1209.93	1091.3	784.024	1150.61
TUS	273.144	0.140741	0.346823	0.648294	0.776737	294.2	218.497	296.654	283.227	256.348	289.941
FUMC	1677.31	-2.03168	0.385693	4.94403e-09	1.1085e-07	2734.21	2807.01	708.792	459.243	2770.61	584.018
FUMA	11780.7	-1.05038	0.364106	0.00121732	0.00574778	13412.8	19592.2	7753.27	6364.6	16502.5	7058.94
MANA	2204.6	-0.232474	0.323781	0.425475	0.596661	2705.4	2134.8	1909.18	2069	2420.1	1989.09
YDGA	4344.37	0.625344	0.346993	0.0428652	0.109127	3826.65	2657.63	5363.09	5530.12	3242.14	5446.6
UIDC	40.3584	-2.38353	0.642564	3.07158e-06	3.56862e-05	84.351	57.9685	12.7138	6.4006	71.1597	9.55718
UIDB	66.0474	-2.0425	0.581071	1.38512e-05	0.000134444	89.4943	134.888	28.606	11.2011	112.191	19.9035
UIDA	396.253	-2.35783	0.40046	6.51318e-11	2.17144e-09	559.597	798.181	114.424	112.811	678.889	113.617
UIDR	626.239	0.183034	0.359947	0.564451	0.715407	440.271	711.228	737.398	616.058	575.75	676.728
HDHA	1000.02	-1.57523	0.375535	2.96742e-06	3.45808e-05	1737.42	1362.26	380.353	520.049	1549.84	450.201
MALI	270.22	-0.671295	0.488764	0.0906122	0.193649	162.53	548.471	197.063	172.816	355.5	184.94
MALX	994.671	-1.1365	0.501624	0.00563958	0.0205925	743.729	2190.54	651.58	392.837	1467.13	522.209
MALY	794.268	-1.29704	0.466395	0.000980875	0.00485248	713.897	1678.86	468.29	316.03	1196.38	392.16
ADD	2884.36	-0.279535	0.335358	0.351546	0.522027	3686.75	2764.65	2800.2	2285.82	3225.7	2543.01
YDGJ	901.763	-0.275149	0.328282	0.350833	0.521759	1120.22	891.823	825.335	769.673	1006.02	797.504
BLR	66.4871	0.0304251	0.435815	0.933682	0.960683	87.437	43.4763	64.6283	70.4067	65.4567	67.5175
CNU	68.9666	0.620111	0.417351	0.0812543	0.178424	51.4335	49.0502	92.1747	83.2079	50.2419	87.6913
YDGK	170.618	1.19387	0.382223	0.000424659	0.00236649	99.781	88.0675	245.799	248.824	93.9242	247.311
RSXA	301.422	1.84515	0.378075	6.02091e-08	1.04453e-06	123.44	110.363	456.636	515.249	116.902	485.942
RSXB	345.491	2.25335	0.390926	1.72777e-10	5.38559e-09	94.6377	117.052	538.216	632.06	105.845	585.138
RSXC	2132.24	2.63737	0.367875	7.34385e-15	4.77226e-13	456.73	604.21	3591.64	3876.37	530.47	3734
RSXD	825.757	2.5985	0.464061	2.21032e-10	6.32858e-09	123.44	272.006	1457.84	1449.74	197.723	1453.79
RSXG	247.45	2.54131	0.49725	3.63692e-09	8.29996e-08	34.9748	84.7231	442.863	427.24	59.849	435.051
RSXE	441.051	2.30082	0.498873	7.33207e-08	1.24938e-06	67.8922	176.135	732.1	788.074	122.014	760.087
NTH	411.699	1.79754	0.503783	2.10074e-05	0.000189066	78.1789	221.841	700.316	646.461	150.01	673.389
DTPA	1513.8	0.289698	0.423198	0.418707	0.590626	714.926	1899.58	1694.11	1746.57	1307.25	1720.34
GSTA	461.104	-0.871563	0.364644	0.00700788	0.0247633	714.926	523.946	326.32	279.226	619.436	302.773
PDXY	766.553	0.422906	0.336453	0.15959	0.298418	549.31	714.573	887.844	914.486	631.941	901.165
TYRS	5277.52	0.677247	0.363014	0.0345303	0.0916824	2936.85	4701.02	6589.96	6882.25	3818.94	6736.11
PDXH	753.66	0.329675	0.3257	0.260375	0.424619	700.525	599.751	881.487	832.879	650.138	857.183
MLIC	11.7226	-0.147613	0.595059	0.733511	0.839609	13.3727	12.2626	11.6543	9.60091	12.8176	10.6276
ANMK	531.524	-0.829769	0.344143	0.00711725	0.025058	644.976	762.508	366.58	352.033	703.742	359.307
SLYB	10548.8	0.55529	0.362682	0.082217	0.180126	6187.45	10020.7	13866.5	12120.3	8104.1	12993.4
SLYA	453.172	-0.274932	0.386332	0.412088	0.583867	672.75	345.581	404.721	389.637	509.166	397.179
YDHI	31.7679	0.354527	0.478852	0.362342	0.53288	29.8314	22.2956	38.1413	36.8035	26.0635	37.4724
YDHJ	175.086	0.646918	0.388511	0.0552106	0.132963	154.301	100.33	222.491	223.221	127.315	222.856
YDHK	280.536	0.942431	0.381173	0.00494435	0.0186032	141.957	210.693	375.056	394.437	176.325	384.747
SODC	113.191	-0.345781	0.374214	0.290454	0.455804	122.412	138.232	101.71	90.4085	130.322	96.0593
YDHF	968.8	-0.490012	0.323505	0.0924967	0.196909	1123.31	1199.5	778.718	773.673	1161.4	776.195
YDHL	24.4852	-0.656678	0.531373	0.1154	0.23201	36.0035	28.9842	16.9517	16.0015	32.4938	16.4766
NEMR	181.044	0.413218	0.399547	0.229263	0.38842	191.333	103.674	223.55	205.619	147.504	214.585
NEMA	763.342	0.177945	0.337497	0.555486	0.709438	586.342	823.821	835.929	807.276	705.082	821.603
GLOA	599.624	-0.0440159	0.323911	0.880238	0.929691	667.607	554.045	591.19	585.655	610.826	588.423
RNT	562.158	1.67579	0.353657	1.87872e-07	3.00125e-06	246.881	238.563	917.509	845.68	242.722	881.595
LHR	390.57	-0.308011	0.329899	0.298126	0.463886	437.185	444.796	353.866	326.431	440.991	340.149
GRXD	1796.86	0.558555	0.349384	0.071766	0.162458	1148	1619.77	2395.48	2024.19	1383.88	2209.84
MEPH	672.094	0.326224	0.327971	0.268125	0.43183	594.571	566.307	830.632	696.866	580.439	763.749
SODB	2928.94	0.543436	0.379109	0.100265	0.20972	2901.88	1600.82	3393.51	3819.56	2251.35	3606.54
YDHP	86.4767	0.666677	0.440818	0.0717144	0.162458	77.1503	44.5911	95.3532	128.812	60.8707	112.083
CYDH	14.1813	-0.151979	0.567271	0.720841	0.831439	16.4587	14.4921	13.7732	12.0011	15.4754	12.8872
PURR	1413.61	1.49196	0.465211	0.000161759	0.00105653	356.949	898.511	2304.37	2094.6	627.73	2199.48
PUNR	93.2821	-0.615208	0.395326	0.0717796	0.162458	114.182	121.511	64.6283	72.8069	117.847	68.7176
PUNC	890.171	0.656896	0.348538	0.0341418	0.0908395	729.327	578.57	1002.27	1250.52	653.949	1126.39
CFA	1302.95	-0.300079	0.320143	0.29887	0.464855	1541.98	1389.01	1074.31	1206.51	1465.5	1140.41
RIBC	998.443	-0.599649	0.327466	0.0417527	0.106862	1199.43	1276.42	788.253	729.669	1237.93	758.961
MDTK	578.754	1.01098	0.374157	0.00227516	0.00980109	280.827	423.616	849.703	760.872	352.221	805.287
YDHQ	1551.12	-0.755506	0.338163	0.0127541	0.0406141	2207.53	1817.09	1018.16	1161.71	2012.31	1089.93
VALV	0	0	1.13733	NA	NA	0	0	0	0	0	0
VALW	0	0	1.13733	NA	NA	0	0	0	0	0	0
YDHR	337.537	0.101875	0.334982	0.734302	0.839758	293.171	352.27	371.877	332.831	322.72	352.354
YDHS	50.8155	-0.450134	0.523517	0.273498	0.437461	94.6377	31.2138	28.606	48.8046	62.9257	38.7053
YDHT	16.5861	-0.536725	0.591429	0.221	0.378941	26.7454	16.7217	8.47584	14.4014	21.7336	11.4386
YDHU	13.1632	-0.306376	0.613283	0.486576	0.650464	21.6021	10.033	7.41636	13.6013	15.8175	10.5088
YDHX	8.42468	-0.539023	0.703025	0.245558	0.407759	14.4014	8.91823	3.17844	7.20068	11.6598	5.18956
YDHW	17.6309	-0.836488	0.59888	0.0619878	0.145984	24.6881	25.6399	10.5948	9.60091	25.164	10.0979
YDHV	25.9336	-0.521643	0.576229	0.228347	0.387381	51.4335	15.6069	15.8922	20.802	33.5202	18.3471
YDHY	5.88185	-0.558993	0.771017	0.23414	NA	11.3154	5.57389	4.23792	2.40023	8.44463	3.31907
FUMD	7.67201	0.307906	0.694822	0.497359	NA	8.22936	3.34433	12.7138	6.4006	5.78685	9.55718
YNHH	388.638	0.182658	0.45783	0.628778	0.762348	545.195	160.528	395.186	453.643	352.862	424.414
PYKF	13628.5	0.243383	0.337325	0.419619	0.591477	10003.8	14425.2	14026.5	16058.3	12214.5	15042.4
LPP	12138.8	0.320367	0.313743	0.259347	0.423301	11158	9917.07	13436.3	14043.7	10537.5	13740
LDTE	149.109	-0.211066	0.384358	0.527409	0.683675	197.505	129.314	117.602	152.014	163.409	134.808
SUFE	112.183	0.371193	0.396592	0.277454	0.442222	109.039	78.0345	111.245	150.414	93.5368	130.83
SUFS	662.628	0.263735	0.354757	0.400774	0.571428	694.352	479.355	639.926	836.879	586.854	738.402
SUFD	899.004	0.127349	0.345154	0.678666	0.802593	989.581	708.999	825.335	1072.1	849.29	948.718
SUFC	393.338	-0.205076	0.337425	0.496697	0.658499	401.181	454.829	318.903	398.438	428.005	358.671
SUFB	901.454	-0.264246	0.399842	0.442241	0.611941	1367.1	654.375	670.651	913.686	1010.74	792.168
SUFA	306.408	-0.371622	0.384176	0.265454	0.429762	451.586	261.973	228.848	283.227	356.78	256.037
RYDB	0	0	1.13733	NA	NA	0	0	0	0	0	0
YDIH	18.9941	1.02765	0.674164	0.0319652	0.0862454	14.4014	3.34433	25.4275	32.8031	8.87286	29.1153
MENI	46.9021	-0.576831	0.463012	0.131116	0.256741	66.8636	52.3946	27.5465	40.8039	59.6291	34.1752
YDIJ	967.9	-0.893323	0.362084	0.00548256	0.0201459	1537.86	1075.76	582.714	675.264	1306.81	628.989
YDIK	651.951	0.153327	0.373932	0.639329	0.769845	423.812	790.378	715.149	678.464	607.095	696.806
RPRA	0	0	1.13733	NA	NA	0	0	0	0	0	0
YDIL	9.21409	0.193625	0.641129	0.662983	0.787784	10.2867	5.57389	10.5948	10.401	7.9303	10.4979
YDIM	4.62339	-0.581223	0.843446	0.214179	NA	3.08601	11.1478	1.05948	3.2003	7.1169	2.12989
YDIN	1.43614	-0.0615014	0.952302	0.866467	NA	0	3.34433	0	2.40023	1.67217	1.20011
YDIB	29.5463	-0.240603	0.496742	0.545013	0.699792	43.2042	23.4103	24.368	27.2026	33.3072	25.7853
AROD	408.959	-1.16746	0.358676	0.000288303	0.00173253	560.625	613.128	207.658	254.424	586.877	231.041
YDIF	26.3968	-0.219403	0.601229	0.614767	0.751814	51.4335	8.91823	14.8327	30.4029	30.1759	22.6178
YDIO	23.5084	0.386604	0.523231	0.346134	0.516574	19.5447	17.8365	22.2491	34.4033	18.6906	28.3262
YDIP	46.2487	-1.51318	0.512915	0.00034986	0.00203855	81.265	64.6571	19.0706	20.0019	72.961	19.5363
YDIQ	12.1788	0.138684	0.609936	0.751115	0.851521	15.4301	6.68867	10.5948	16.0015	11.0594	13.2982
YDIR	20.4417	0.0172008	0.517473	0.966229	0.979732	21.6021	18.9512	18.0112	23.2022	20.2767	20.6067
YDIS	17.0895	-0.209768	0.545052	0.615663	0.751975	21.6021	16.7217	14.8327	15.2014	19.1619	15.0171
YDIT	1.17924	0.0551608	0.946653	0.881359	NA	2.05734	0	1.05948	1.60015	1.02867	1.32982
FADK	17.7454	-0.32612	0.562933	0.443326	0.612288	27.7741	14.4921	12.7138	16.0015	21.1331	14.3576
PPSA	4241.09	2.13627	0.375527	3.5648e-10	9.90395e-09	1325.96	1474.85	8361.41	5802.15	1400.4	7081.78
PPSR	534.254	-0.165406	0.361942	0.604142	0.7441	701.553	444.796	556.227	434.441	573.175	495.334
AROH	719.441	1.2446	0.412035	0.000531014	0.00286748	497.876	259.743	1055.24	1064.9	378.81	1060.07
YDIE	96.1926	0.986657	0.409388	0.00537022	0.0198166	61.7202	54.6241	135.613	132.813	58.1722	134.213
SELO	950.924	0.721649	0.33527	0.0165005	0.0501291	653.206	706.769	1314.81	1128.91	679.988	1221.86
RFLP	87.2501	-0.382931	0.407624	0.272225	0.436276	122.412	82.4936	65.6877	78.4074	102.453	72.0476
NLPC	210.616	-1.20615	0.369883	0.000260582	0.00159341	298.314	312.138	117.602	114.411	305.226	116.007
BTUD	228.276	-0.039649	0.344418	0.897231	0.938604	258.196	206.234	218.253	230.422	232.215	224.337
BTUE	146.139	0.0656075	0.399	0.848543	0.910528	186.189	96.9857	152.565	148.814	141.588	150.69
BTUC	297.217	0.288685	0.353539	0.35634	0.526883	214.992	305.449	334.796	333.632	260.221	334.214
IHFA	1342.65	0.317563	0.391998	0.348643	0.51951	754.015	1547.31	1680.33	1388.93	1150.66	1534.63
PHET	25247.1	1.12203	0.40134	0.00138238	0.00641795	9854.66	18718.2	37676.2	34739.3	14286.5	36207.7
PHES	10337.1	1.3729	0.385478	6.1571e-05	0.000470245	3848.26	6479.09	15882.7	15138.2	5163.67	15510.4
PHEM	1.93665	-0.064778	0.867874	0.875929	NA	2.05734	2.22956	1.05948	2.40023	2.14345	1.72985
RPLT	5155.3	1.51561	0.333705	7.17243e-07	9.85631e-06	2354.63	2553.96	7995.89	7716.73	2454.29	7856.31
RPMI	10994	1.04232	0.419415	0.00393357	0.0153734	4158.91	8685.24	17041.7	14090.1	6422.08	15565.9
INFC	9893.89	1.2452	0.354142	9.67717e-05	0.000683283	4492.2	6271.74	14835.9	13975.7	5381.97	14405.8
THRS	21246.2	0.675985	0.319164	0.0192397	0.0575571	15768.5	15457.5	27097.3	26661.7	15613	26879.5
ARPB	0	0	1.13733	NA	NA	0	0	0	0	0	0
YNID	3.49637	0.192416	0.804909	0.66263	NA	1.02867	4.45911	5.2974	3.2003	2.74389	4.24885
YDIY	2199.41	3.19916	0.48785	2.78547e-13	1.33494e-11	210.877	513.913	3594.81	4478.02	362.395	4036.42
PFKB	1087.84	-0.13227	0.366702	0.681554	0.803777	1397.96	906.315	818.978	1228.12	1152.14	1023.55
YDIZ	24.8011	-0.388298	0.584961	0.370601	0.541908	39.0895	22.2956	7.41636	30.4029	30.6925	18.9096
YNIA	271.787	-0.343769	0.368212	0.287249	0.45415	254.082	371.221	203.42	258.424	312.651	230.922
YNIB	284.676	0.261479	0.334423	0.382509	0.553203	252.024	254.169	322.082	310.429	253.097	316.256
HXPB	1128.39	0.228098	0.320716	0.430663	0.600859	1083.19	957.594	1315.87	1156.91	1020.39	1236.39
YDJM	109.705	0.331607	0.39414	0.3297	0.500017	74.0643	112.593	134.554	117.611	93.3284	126.083
TCYP	2616.28	3.60801	0.684791	4.83905e-10	1.32521e-08	157.387	411.353	8147.4	1748.97	284.37	4948.18
YDJO	6.40066	0.274515	0.729893	0.545	NA	4.11468	5.57389	12.7138	3.2003	4.84429	7.95703
CEDA	97.4581	0.581004	0.435328	0.112712	0.228283	52.4622	91.4118	145.149	100.81	71.937	122.979
KATE	180.259	0.0891636	0.490632	0.821098	0.894853	265.397	78.0345	120.781	256.824	171.716	188.802
CHBG	51.1841	-0.145249	0.421447	0.684305	0.806773	49.3762	60.198	45.5576	49.6047	54.7871	47.5812
CHBF	72.9908	-0.661191	0.415834	0.0625561	0.147041	100.81	86.9527	49.7955	54.4051	93.8812	52.1003
CHBR	72.3935	-0.340931	0.404201	0.325295	0.496095	81.265	85.8379	68.8662	53.6051	83.5514	61.2356
CHBA	34.5262	-0.678746	0.487021	0.0864372	0.186494	44.2328	46.8207	22.2491	24.8023	45.5268	23.5257
CHBC	92.2674	-0.107712	0.442194	0.7705	0.862424	58.6342	136.003	75.2231	99.2094	97.3186	87.2162
CHBB	79.6784	-0.257605	0.394028	0.448905	0.616882	85.3796	92.5266	78.4015	62.4059	88.9531	70.4037
OSME	368.401	-1.5795	0.382387	3.86803e-06	4.36178e-05	665.55	478.24	167.398	162.415	571.895	164.907
NADE	2309.17	-0.610091	0.352375	0.0509378	0.125592	3416.21	2354.41	1608.29	1857.78	2885.31	1733.03
CHO	173.176	0.18991	0.356457	0.546847	0.701443	164.587	152.725	209.777	165.616	158.656	187.696
VES	9.54901	-0.327736	0.645289	0.464221	0.62869	14.4014	8.91823	8.47584	6.4006	11.6598	7.43822
SPY	162.997	0.332069	0.513867	0.413212	0.584596	221.164	46.8207	159.981	224.021	133.992	192.001
ASTE	28.2546	-1.71548	0.621365	0.000367297	0.00211762	53.4909	40.132	10.5948	8.80083	46.8114	9.69781
ASTB	67.0252	-1.85151	0.526734	2.22637e-05	0.000198049	115.211	105.904	31.7844	15.2014	110.558	23.4929
ASTD	87.2166	-2.307	0.496303	6.07544e-08	1.04925e-06	125.498	175.02	27.5465	20.802	150.259	24.1742
ASTA	87.8153	-4.06258	0.613201	1.25312e-13	6.58146e-12	123.44	212.923	5.2974	9.60091	168.182	7.44915
ASTC	154.281	-3.1645	0.599637	6.38058e-10	1.68529e-08	166.645	402.435	32.8439	15.2014	284.54	24.0227
XTHA	1644.99	0.346032	0.340413	0.254373	0.417673	1155.2	1654.33	1946.26	1824.17	1404.76	1885.22
YDJX	7.82805	0.552941	0.712074	0.235348	NA	6.17202	3.34433	10.5948	11.2011	4.75818	10.8979
YDJY	16.7407	0.189003	0.549587	0.65225	0.780745	17.4874	12.2626	18.0112	19.2018	14.875	18.6065
YDJZ	21.8432	-0.153893	0.517376	0.704985	0.820545	18.5161	28.9842	19.0706	20.802	23.7501	19.9363
YNJA	35.6329	-0.435996	0.481636	0.264847	0.429354	40.1181	46.8207	21.1896	34.4033	43.4694	27.7964
YNJB	163.893	-0.187217	0.356932	0.552969	0.70693	197.505	157.184	147.268	153.615	177.344	150.441
YNJC	47.0962	0.140977	0.429892	0.697114	0.815106	42.1755	45.7059	44.4981	56.0053	43.9407	50.2517
YNJD	22.5023	-0.00408268	0.50336	0.991859	0.995494	20.5734	24.5251	23.3086	21.602	22.5493	22.4553
YNJE	113.787	-0.126504	0.391269	0.708672	0.823581	91.5517	149.38	107.007	107.21	120.466	107.109
YNJF	80.6746	0.499116	0.404391	0.150289	0.285535	55.5482	70.231	101.71	95.209	62.8896	98.4595
NUDG	104.257	0.195022	0.408428	0.576633	0.723265	122.412	66.8867	119.721	108.01	94.6492	113.866
YNJH	11.2273	-0.732148	0.6655	0.115679	0.232449	15.4301	16.7217	6.35688	6.4006	16.0759	6.37874
GDHA	1102.76	-1.42539	0.341511	4.663e-06	5.16703e-05	1753.88	1559.57	558.346	539.251	1656.73	548.798
YNJI	40.663	-0.0334117	0.453662	0.929103	0.958859	51.4335	31.2138	39.2007	40.8039	41.3237	40.0023
TOPB	3126.99	0.183303	0.369497	0.571739	0.719648	1998.71	3744.54	3441.19	3323.51	2871.62	3382.35
SELD	3036.82	-0.205203	0.322628	0.480577	0.644693	2888.51	3709.98	2830.93	2717.86	3299.24	2774.39
YDJA	1256.2	-0.394871	0.320375	0.171678	0.314784	1533.75	1385.67	1070.07	1035.3	1459.71	1052.69
SPPA	2042.26	0.287488	0.333565	0.33589	0.506012	1529.63	2059	2447.4	2133	1794.31	2290.2
ANSA	1504.34	1.46561	0.342406	2.66146e-06	3.17882e-05	680.98	783.689	2363.7	2189.01	732.334	2276.35
PNCA	546.947	1.08605	0.418804	0.0026735	0.011178	207.791	416.927	815.799	747.271	312.359	781.535
YDJE	43.6474	-0.185303	0.495361	0.640425	0.770439	25.7168	70.231	43.4387	35.2033	47.9739	39.321
YDJF	170.82	-0.305519	0.363509	0.339505	0.50946	170.759	216.267	161.041	135.213	193.513	148.127
YDJG	52.6417	-0.234623	0.445792	0.527429	0.683675	58.6342	59.0832	32.8439	60.0057	58.8587	46.4248
YDJH	44.2126	-0.712444	0.491254	0.0737909	0.16603	67.8922	50.165	21.1896	37.6036	59.0286	29.3966
YDJI	64.4945	-0.512411	0.453068	0.173093	0.316471	82.2936	78.0345	32.8439	64.8061	80.164	48.825
YDJJ	58.3162	-1.54409	0.494877	0.000189257	0.00121253	101.838	82.4936	20.1301	28.8027	92.166	24.4664
YDJK	50.3364	-2.34548	0.593449	1.25726e-06	1.63957e-05	66.8636	109.248	14.8327	10.401	88.0559	12.6168
YDJL	109.017	-1.64825	0.57364	0.000313836	0.00186261	89.4943	265.317	50.855	30.4029	177.406	40.6289
YEAC	278.483	-0.422356	0.384434	0.205911	0.359991	268.483	391.287	273.346	180.817	329.885	227.081
MSRB	914.883	-0.0263977	0.363534	0.934313	0.960783	779.732	1071.3	1115.63	692.865	925.517	904.249
GAPA	116596	-0.209401	0.329518	0.479251	0.64359	108514	145388	97456.2	115024	126951	106240
YEAD	2233.83	-0.796436	0.363964	0.0133891	0.0421805	3285.57	2604.12	1237.47	1808.17	2944.85	1522.82
YEAE	240.261	0.183761	0.364651	0.566836	0.716803	267.454	173.905	246.859	272.826	220.68	259.842
MIPA	7873.67	0.594822	0.363671	0.0633491	0.148551	4603.3	7259.44	10782.3	8849.64	5931.37	9815.98
YEAG	299.342	-1.42654	0.497752	0.000559519	0.00299608	661.435	267.547	102.77	165.616	464.491	134.193
YEAH	37.8817	-1.33696	0.684628	0.00683497	0.0242642	97.7237	24.5251	8.47584	20.802	61.1244	14.6389
CDGI	7.03995	0.00930799	0.678122	0.983388	NA	5.14335	8.91823	5.2974	8.80083	7.03079	7.04912
DGCJ	236.457	1.04466	0.392576	0.00239955	0.0102448	155.329	124.855	274.405	391.237	140.092	332.821
YEAK	349.367	0.114783	0.4013	0.739318	0.843113	450.558	210.693	327.379	408.839	330.625	368.109
YOAI	4.93147	-0.176485	0.751941	0.694068	NA	9.25803	2.22956	4.23792	4.00038	5.74379	4.11915
YEAL	67.2203	0.0561836	0.423374	0.875435	0.927657	47.3188	83.6084	66.7472	71.2067	65.4636	68.977
NIMR	171.808	-0.159385	0.373333	0.625717	0.76014	224.25	143.806	163.16	156.015	184.028	159.587
NIMT	156.331	1.19122	0.400534	0.000691244	0.00358139	80.2363	90.297	259.573	195.218	85.2667	227.395
YEAO	99.6464	-0.519903	0.451442	0.16591	0.305968	171.788	75.8049	70.9851	80.0076	123.796	75.4964
YOAF	130.278	-0.0521986	0.376303	0.873887	0.926344	158.415	108.133	134.554	120.011	133.274	127.283
DGCP	719.277	0.793072	0.336218	0.00869229	0.0295707	508.163	484.928	992.732	891.284	496.546	942.008
YOAK	2.42334	0.0959019	0.867296	0.817771	NA	4.11468	0	3.17844	2.40023	2.05734	2.78933
YOAJ	0.522038	-0.00680805	1.03387	0.981015	NA	1.02867	0	1.05948	0	0.514335	0.52974
YEAQ	10.6634	-0.285378	0.626426	0.519482	0.677678	16.4587	8.91823	8.47584	8.80083	12.6885	8.63833
YOAG	6.26102	0.0794932	0.691646	0.859224	NA	6.17202	5.57389	5.2974	8.00076	5.87296	6.64908
YEAR	19.4759	-0.245076	0.542655	0.556903	0.710302	28.8028	15.6069	15.8922	17.6017	22.2048	16.7469
LEUE	154.431	0.568071	0.38781	0.0913998	0.195007	96.695	137.118	211.896	172.016	116.906	191.956
DMLR	480.325	-0.753688	0.50675	0.0639644	0.149361	274.655	1025.6	360.223	260.825	650.125	310.524
DMLA	69.052	-0.64383	0.421526	0.0724464	0.16387	95.6663	81.3788	45.5576	53.6051	88.5226	49.5813
YEAV	17.1216	0.14409	0.549678	0.731049	0.838672	12.344	18.9512	21.1896	16.0015	15.6476	18.5956
YEAW	33.9963	-0.385446	0.488259	0.328024	0.498669	44.2328	36.7877	34.9628	20.0019	40.5103	27.4824
YEAX	21.563	-0.265043	0.523197	0.517441	0.67551	20.5734	28.9842	15.8922	20.802	24.7788	18.3471
RND	766.8	1.24518	0.423874	0.000688432	0.00357165	264.368	537.323	1207.81	1057.7	400.846	1132.75
FADD	1093.04	0.961362	0.535517	0.0234675	0.0677518	223.221	1007.76	1657.03	1484.14	615.49	1570.58
YEAY	403.352	0.86625	0.52634	0.0383166	0.0993147	91.5517	391.287	611.32	519.249	241.419	565.284
TSAB	759.452	1.70783	0.447146	1.00784e-05	0.000102768	191.333	415.812	1274.55	1156.11	303.572	1215.33
YOAA	930.684	0.750757	0.33599	0.0128399	0.0407517	613.088	698.966	1271.38	1139.31	656.027	1205.34
YOAB	1856.69	-0.150412	0.313568	0.596744	0.739614	2000.76	1946.4	1849.85	1629.75	1973.58	1739.8
YOAC	29.6666	0.339225	0.482952	0.385876	0.55663	26.7454	22.2956	36.0223	33.6032	24.5205	34.8127
YOAH	39.1127	-0.0439078	0.443642	0.905546	0.942417	44.2328	35.6729	38.1413	38.4036	39.9529	38.2724
PABB	615.596	0.612386	0.367057	0.0577993	0.138242	360.035	558.504	818.978	724.869	459.269	771.923
NUDL	139.633	0.103667	0.354569	0.741321	0.84424	132.698	133.773	150.446	141.613	133.236	146.03
SDAA	5423.96	0.237226	0.336034	0.430072	0.600472	4107.48	5644.12	6567.71	5376.51	4875.8	5972.11
PDED	38.0276	0.668706	0.482496	0.0891733	0.191214	28.8028	23.4103	55.0929	44.8042	26.1066	49.9486
YOAE	595.746	0.0823153	0.402152	0.811689	0.889769	348.719	797.066	579.535	657.662	572.893	618.599
YOAL	38.9255	0.705746	0.500984	0.0801596	0.176526	33.9461	17.8365	51.9145	52.0049	25.8913	51.9597
MANX	7715	-1.71929	0.343668	4.46829e-08	8.11915e-07	11208.4	13108.7	3463.44	3079.49	12158.5	3271.47
MANY	3661.65	-1.82979	0.358934	2.05119e-08	4.01237e-07	5142.32	6607.29	1332.83	1564.15	5874.81	1448.49
MANZ	3811.66	-1.78033	0.34793	2.10878e-08	4.1041e-07	5468.41	6659.68	1492.81	1625.75	6064.05	1559.28
YOBD	61.0515	-1.11091	0.454234	0.00378467	0.014852	96.695	80.264	32.8439	34.4033	88.4795	33.6236
MNTP	38.1843	0.929791	0.497191	0.0215944	0.0631043	20.5734	24.5251	54.0335	53.6051	22.5493	53.8193
RLMA	541.755	1.78883	0.361393	4.89954e-08	8.73714e-07	202.648	235.218	902.677	826.478	218.933	864.577
CSPC	2064.82	-0.0860626	0.398217	0.801899	0.883218	1304.35	2990.95	2112.6	1851.37	2147.65	1981.99
YOBF	4167.24	0.288682	0.334365	0.334821	0.505395	4286.47	3031.08	4748.59	4602.83	3658.78	4675.71
YEBO	199.178	1.45449	0.388594	2.55165e-05	0.000220835	86.4083	103.674	324.201	282.427	95.0413	303.314
MGRB	416.528	1.11674	0.364847	0.000611222	0.00322342	275.684	206.234	608.141	576.054	240.959	592.098
YOBH	68.4524	0.260291	0.413626	0.46021	0.625098	66.8636	53.5094	64.6283	88.8084	60.1865	76.7183
KDGR	906.231	0.608154	0.342653	0.0465979	0.116845	611.03	754.705	1234.29	1024.9	682.867	1129.6
YEBQ	157.581	1.24139	0.403883	0.000451042	0.00249898	96.695	70.231	248.978	214.42	83.463	231.699
HTPX	3807.86	-0.935717	0.334149	0.00194843	0.00865619	4675.31	5653.04	2487.66	2415.43	5164.17	2451.54
PRC	6734.13	0.949354	0.347509	0.0023357	0.0100299	3627.09	4936.24	9575.58	8797.63	4281.66	9186.6
PROQ	8196.11	0.920901	0.406022	0.00878629	0.0297987	3431.64	6851.43	11937.2	10564.2	5141.54	11250.7
MSRC	1156.7	-0.460936	0.330939	0.120291	0.240205	1503.92	1247.44	879.368	996.094	1375.68	937.731
LETA	219.727	0.539152	0.350916	0.083208	0.181364	168.702	172.791	266.989	270.426	170.746	268.707
LETB	708.215	0.765102	0.348362	0.0138168	0.0432085	435.128	551.815	987.435	858.481	493.471	922.958
RSMF	791.11	2.09617	0.361366	2.03661e-10	6.053e-09	246.881	292.072	1370.97	1254.52	269.476	1312.74
YEBV	11.1805	0.781725	0.714396	0.101924	0.212148	9.25803	2.22956	14.8327	18.4017	5.74379	16.6172
YEBW	50.6222	0.245979	0.432665	0.498961	0.659888	52.4622	36.7877	54.0335	59.2056	44.6249	56.6195
PPHA	13.2075	-0.633546	0.62956	0.16161	0.301075	21.6021	14.4921	9.53532	7.20068	18.0471	8.368
RYEA	0	0	1.13733	NA	NA	0	0	0	0	0	0
SDSR	0	0	1.13733	NA	NA	0	0	0	0	0	0
YEBY	379.555	0.227307	0.333249	0.446583	0.615014	372.379	313.253	430.149	402.438	342.816	416.293
YEBZ	1283.7	-0.0766533	0.3376	0.799684	0.882045	1101.71	1550.66	1348.72	1133.71	1326.18	1241.21
YOBA	984.54	-0.309131	0.333255	0.300345	0.466015	1251.89	973.201	915.39	797.675	1112.55	856.533
HOLE	262.563	0.774009	0.363674	0.0161009	0.0490999	202.648	159.413	330.558	357.634	181.031	344.096
YOBB	87.0985	-0.370307	0.403702	0.284922	0.451215	103.896	99.2153	86.8773	58.4055	101.555	72.6414
EXOX	266.079	-0.457773	0.402449	0.185341	0.332677	421.755	218.497	228.848	195.218	320.126	212.033
PTRB	360.349	-0.0570208	0.343721	0.852399	0.911604	421.755	316.597	381.413	321.63	369.176	351.522
YEBE	148.966	-0.665365	0.400419	0.0539969	0.130697	220.135	161.643	126.078	88.0083	190.889	107.043
YEBF	161.871	0.571147	0.405208	0.100539	0.210063	91.5517	151.61	229.907	174.416	121.581	202.162
YEBG	275.302	0.565666	0.350383	0.0688784	0.157754	214.992	207.349	367.639	311.229	211.17	339.434
PURT	115.555	1.03115	0.410217	0.00372403	0.0146513	60.6916	75.8049	180.112	145.614	68.2482	162.863
EDA	1615.69	-0.0865355	0.405039	0.80323	0.88443	989.581	2373.36	1658.09	1441.74	1681.47	1549.91
EDD	1310.26	-0.168696	0.331547	0.570735	0.719093	1186.06	1623.12	1253.36	1178.51	1404.59	1215.94
ZWF	7704.92	-0.124978	0.30808	0.655569	0.782555	8192.33	8020.83	7004.22	7602.32	8106.58	7303.27
YEBK	1552.5	-0.173765	0.422605	0.62732	0.761122	961.807	2401.23	1700.46	1146.51	1681.52	1423.49
PYKA	7483.08	-0.922513	0.361655	0.00413125	0.0159669	8315.77	12030.7	5291.04	4294.81	10173.2	4792.92
LPXM	1418.11	0.554047	0.334061	0.0640395	0.149439	993.696	1205.08	1861.51	1612.15	1099.39	1736.83
MEPM	1796.96	0.314848	0.382944	0.344306	0.514847	1083.19	2006.6	2353.1	1744.96	1544.9	2049.03
ZNUA	1163.54	0.101305	0.325547	0.729776	0.838183	993.696	1232.94	1307.4	1120.11	1113.32	1213.75
ZNUC	363.123	0.48719	0.383748	0.144132	0.27575	209.849	363.418	473.587	405.638	286.633	439.613
ZNUB	148.27	0.723643	0.445699	0.0527369	0.128377	61.7202	140.462	204.48	186.418	101.091	195.449
RUVB	565.3	-0.174668	0.361343	0.583541	0.72995	475.246	742.442	589.071	454.443	608.844	521.757
RUVA	559.91	0.253031	0.32579	0.388033	0.558453	525.651	474.895	652.639	586.455	500.273	619.547
YOBI	0	0	1.13733	NA	NA	0	0	0	0	0	0
YEBB	11.5431	-0.349544	0.638059	0.434116	0.604797	20.5734	7.80345	10.5948	7.20068	14.1884	8.89774
RUVC	1301.13	0.737156	0.481733	0.0612193	0.14473	395.009	1329.93	1892.23	1587.35	862.47	1739.79
YEBC	3914.01	1.05375	0.414533	0.00329219	0.0132866	1493.63	3064.53	5846.21	5251.7	2279.08	5548.95
NUDB	894.89	1.59391	0.343382	3.68385e-07	5.41832e-06	413.525	399.091	1393.22	1373.73	406.308	1383.47
ASPS	10349	1.07167	0.396611	0.00201933	0.00887855	4231.95	7827.97	15435.6	13900.5	6029.96	14668
YECD	540.44	-0.271853	0.342773	0.373394	0.544328	702.582	503.88	464.052	491.246	603.231	477.649
YECE	185.445	-0.141592	0.396138	0.678569	0.802593	260.254	134.888	164.219	182.417	197.571	173.318
YECN	327.867	0.803096	0.349548	0.0100384	0.0330364	211.906	236.333	434.387	428.841	224.12	431.614
CMOA	862.265	1.27267	0.350307	5.89352e-05	0.000454643	411.468	515.028	1290.45	1232.12	463.248	1261.28
CMOB	644.258	1.25628	0.352571	7.93801e-05	0.000589812	310.658	386.828	945.056	934.488	348.743	939.772
TORZ	196.097	-0.42563	0.366855	0.18636	0.333942	267.454	196.201	169.517	151.214	231.828	160.366
TORY	17.8475	-0.351798	0.547865	0.402395	0.573099	22.6307	20.066	15.8922	12.8012	21.3484	14.3467
MICL	0	0	1.13733	NA	NA	0	0	0	0	0	0
CUTC	269.497	-0.0661868	0.34191	0.828298	0.89926	303.458	250.825	282.881	240.823	277.141	261.852
YECM	413.672	-0.132631	0.346028	0.666748	0.790694	509.192	365.647	420.613	359.234	437.42	389.924
ARGS	6311.19	1.57699	0.372874	2.54067e-06	3.05358e-05	2290.85	3397.84	10531.2	9024.85	2844.35	9778.04
YECV	0.922075	0.169031	0.987139	0.627745	NA	1.02867	0	1.05948	1.60015	0.514335	1.32982
YECT	13.1043	1.20431	0.787395	0.0195073	0.0582014	8.22936	1.11478	19.0706	24.0023	4.67207	21.5365
FLHE	3.2161	-0.149416	0.79884	0.73442	NA	3.08601	4.45911	2.11896	3.2003	3.77256	2.65963
FLHA	109.394	-0.214681	0.380375	0.517066	0.675505	101.838	138.232	94.2937	103.21	120.035	98.7517
FLHB	28.2227	-0.256473	0.491486	0.516234	0.674818	31.8888	32.3286	19.0706	29.6028	32.1087	24.3367
[truncated: 2,640 more rows]

## Sheet: Ribo counts
Gene	baseMean	log2FoldChange	lfcSE	pvalue	padj	V_Rep1_rpf	V_Rep2_rpf	M_Rep1_rpf	M_Rep2_rpf	Void_mean	Musashi_mean
THRL	0	0	1.24794	NA	NA	0	0	0	0	0	0
THRA	1655.47	-0.696562	0.240536	0.00291499	0.00810823	2201.77	1933.57	1233.01	1253.54	2067.67	1243.27
THRB	240.373	-0.492229	0.285771	0.0734337	0.131775	274.856	293.088	182.523	211.024	283.972	196.774
THRC	1597.28	-0.416139	0.311758	0.162269	0.257868	1643.29	2050.6	1046.57	1648.68	1846.94	1347.63
YAAX	12.3496	-0.537161	0.654819	0.306102	0.427272	13.158	18.318	7.83361	10.0888	15.738	8.96121
YAAA	1111.34	-0.144335	0.257961	0.563868	0.674638	1097.96	1242.57	1153.11	951.712	1170.27	1052.41
YAAJ	70.3633	-0.482773	0.373837	0.167403	0.263839	77.486	89.5546	56.402	58.0107	83.5203	57.2063
TALB	27182.7	0.124887	0.231364	0.58003	0.68725	24696.1	27198.1	27301.7	29535	25947.1	28418.4
MOG	914.163	0.476348	0.2919	0.0893498	0.156383	616.964	887.405	1159.37	992.908	752.184	1076.14
SATP	287.944	3.3223	0.433587	2.42e-17	8.52e-16	62.866	27.477	476.283	585.151	45.1715	530.717
YAAW	17.0459	0.643919	0.610481	0.202658	0.306788	14.62	9.15899	25.0675	19.3369	11.8895	22.2022
MBIA	0.985416	-0.488658	1.15779	0.232677	NA	2.924	1.01767	0	0	1.97083	0
YAAI	7.06308	0.237814	0.756549	0.667102	0.753905	5.848	6.106	7.05025	9.24808	5.977	8.14916
DNAK	81906.4	-2.80446	0.425687	4.37e-13	7.37e-12	156723	136291	9898.55	24712.6	146507	17305.6
DNAJ	2813.53	-1.50339	0.342512	3.24e-06	1.72e-05	4821.68	3711.43	981.551	1739.48	4266.55	1360.52
INSL1	334.151	0.164054	0.26542	0.523016	0.639261	314.33	313.441	343.112	365.72	313.886	354.416
MOKC	4.74244	0.493767	0.853629	0.379523	NA	2.924	3.053	6.26689	6.72588	2.9885	6.49638
HOKC	0.719017	-0.139758	1.14111	0.702548	NA	0	2.03533	0	0.840735	1.01767	0.420367
SOKC	0	0	1.24794	NA	NA	0	0	0	0	0	0
NHAA	930.279	1.29536	0.253104	1.27e-07	8.78e-07	535.092	505.78	1435.12	1245.13	520.436	1340.12
NHAR	249.684	0.750748	0.29161	0.00733008	0.018104	163.744	198.445	331.362	305.187	181.094	318.274
INSB1	0.826391	0.344599	1.14576	0.378169	NA	0	0	0.783361	2.5222	0	1.65278
INSA1	1.6278	0.175584	1.01256	0.724267	NA	1.462	1.01767	2.35008	1.68147	1.23983	2.01578
RPST	31068.4	2.0171	0.260111	9.85e-16	2.52e-14	10158	13153.3	48545.7	52416.4	11655.7	50481.1
YAAY	0.66044	0.0582182	1.11821	0.881986	NA	0	1.01767	0.783361	0.840735	0.508833	0.812048
RIBF	535.248	0.318207	0.251834	0.193084	0.295092	456.144	489.497	599.271	596.081	472.821	597.676
ILES	12493.6	-0.124859	0.229979	0.577951	0.685423	13751.6	12370.7	12023.8	11828.3	13061.2	11926.1
LSPA	430.987	0.192913	0.272346	0.463394	0.583313	438.6	362.289	437.115	485.945	400.445	461.53
FKPB	414.889	0.852624	0.264863	0.000869795	0.00270831	277.78	299.194	566.37	516.211	288.487	541.291
ISPH	931.909	0.558073	0.259486	0.0264098	0.0551355	820.182	666.571	1166.42	1074.46	743.377	1120.44
RIHC	1655.86	-1.10258	0.297416	0.000108201	0.000420622	2138.91	2464.79	1212.64	807.105	2301.85	1009.87
DAPB	1895.66	0.197017	0.237047	0.393605	0.517915	1659.37	1859.28	2021.85	2042.14	1759.32	2032
CARA	784.795	1.93785	0.365136	1.36e-08	1.15e-07	283.628	300.211	1682.66	872.683	291.92	1277.67
CARB	1396.56	1.15105	0.41802	0.00268775	0.0075253	894.744	690.995	2877.28	1123.22	792.87	2000.25
CAIF	47.4071	-1.26624	0.46738	0.00253595	0.00715781	57.018	83.4486	28.9844	20.1776	70.2333	24.581
CAIE	4.55723	0.821134	0.926234	0.148249	NA	1.462	2.03533	5.48353	9.24808	1.74867	7.3658
CAID	17.3584	-0.281	0.576673	0.564658	0.675088	19.006	20.3533	14.1005	15.974	19.6797	15.0372
CAIC	45.8843	0.614655	0.436509	0.122456	0.203899	32.164	36.636	63.4522	51.2848	34.4	57.3685
CAIB	43.4056	-0.247652	0.471036	0.558121	0.670351	62.866	33.583	36.818	40.3553	48.2245	38.5866
CAIA	68.0419	0.256824	0.39521	0.483844	0.603703	71.638	50.8833	68.9358	80.7105	61.2606	74.8231
CAIT	6.07074	-0.103722	0.779644	0.851863	0.897674	5.848	7.12366	6.26689	5.04441	6.48583	5.65565
FIXA	12.8044	-0.215058	0.635397	0.676927	0.76112	13.158	15.265	10.1837	12.611	14.2115	11.3974
FIXB	9.15905	0.227675	0.723831	0.676746	0.76112	4.386	11.1943	10.9671	10.0888	7.79016	10.5279
FIXC	7.9352	-0.251818	0.771051	0.650114	0.740971	14.62	4.07066	5.48353	7.56661	9.34533	6.52507
FIXX	0.4646	-0.0380931	1.16267	0.906586	NA	0	1.01767	0	0.840735	0.508833	0.420367
YAAU	3.94474	0.288362	0.873992	0.603537	NA	2.924	3.053	3.9168	5.88514	2.9885	4.90097
KEFF	53.7234	-0.285025	0.402547	0.444207	0.565851	62.866	56.9893	45.4349	49.6033	59.9276	47.5191
KEFC	185.947	-0.734105	0.29552	0.0095948	0.022857	232.458	239.151	129.255	142.925	235.805	136.09
FOLA	1176.27	1.84288	0.255861	9.51e-14	1.78e-12	476.612	499.674	2018.72	1710.05	488.143	1864.39
APAH	322.209	0.449209	0.279569	0.0955173	0.165814	276.318	261.54	410.481	340.498	268.929	375.489
APAG	104.56	0.965891	0.372773	0.00555677	0.0142564	80.41	53.9363	130.038	153.854	67.1731	141.946
RSMA	1802.06	1.51751	0.243115	1.27e-10	1.43e-09	951.762	846.698	2621.91	2787.88	899.23	2704.89
PDXA	354.028	0.482932	0.264617	0.0592759	0.110347	290.938	292.07	402.647	430.456	291.504	416.552
SURA	5209.45	0.205125	0.23425	0.369048	0.494602	4514.66	5125.98	5678.58	5518.58	4820.32	5598.58
LPTD	8318.88	0.149239	0.229358	0.504939	0.623729	8020.53	7714.93	9151.22	8388.85	7867.73	8770.04
DJLA	938.395	0.77602	0.263797	0.00235546	0.00668777	605.268	747.984	1273.74	1126.58	676.626	1200.16
YABP	121.995	0.453705	0.383654	0.204495	0.309203	130.118	71.2366	138.655	147.969	100.677	143.312
YABQ	68.8513	0.347637	0.377459	0.324293	0.446486	55.556	63.0953	75.2026	81.5513	59.3256	78.377
RLUA	187.663	2.52071	0.438765	2.3e-10	2.52e-09	67.252	27.477	342.329	313.594	47.3645	327.961
RAPA	6587.31	3.08532	0.344326	1.12e-21	7.64e-20	1599.43	888.422	12023	11838.4	1243.93	11930.7
POLB	143.879	0.116413	0.310026	0.694474	0.77607	134.504	140.438	143.355	157.217	137.471	150.286
ARAD	11.9242	-0.315033	0.73076	0.565479	0.675439	20.468	8.14133	14.8839	4.20367	14.3047	9.54376
ARAA	1.61346	0.16402	1.02134	0.738463	NA	1.462	1.01767	3.13344	0.840735	1.23983	1.98709
ARAB	2.85195	0.227152	0.966446	0.665698	NA	0	4.07066	3.13344	4.20367	2.03533	3.66856
ARAC	0	0	1.24794	NA	NA	0	0	0	0	0	0
YABI	118.215	1.62329	0.348142	7.21e-07	4.37e-06	57.018	49.8656	180.173	185.802	53.4418	182.988
THIQ	57.7234	1.13911	0.412016	0.00264743	0.00742868	33.626	32.5653	81.4695	83.2327	33.0957	82.3511
THIP	146.069	1.19587	0.329804	0.000130366	0.000498695	92.106	76.3249	222.474	193.369	84.2155	207.922
THIB	188.79	0.424753	0.332926	0.178755	0.276501	168.13	148.579	177.823	260.628	158.355	219.225
SROA	0	0	1.24794	NA	NA	0	0	0	0	0	0
SGRR	380.274	-1.02069	0.268904	8.43e-05	0.000339568	505.852	528.169	260.076	226.998	517.01	243.537
SGRS	0	0	1.24794	NA	NA	0	0	0	0	0	0
SGRT	0.19584	0.0472907	1.18556	0.866451	NA	0	0	0.783361	0	0	0.39168
SETA	100.315	0.574555	0.340132	0.0742528	0.133008	77.486	79.3779	118.287	126.11	78.432	122.199
LEUD	23.4721	-0.131764	0.537219	0.777178	0.842932	30.702	19.3357	21.1507	22.6998	25.0188	21.9253
LEUC	73.3869	-0.293837	0.385434	0.413194	0.537428	95.03	69.2013	59.5354	69.781	82.1156	64.6582
LEUB	54.8465	-0.442026	0.430867	0.261827	0.377004	78.948	50.8833	39.9514	49.6033	64.9156	44.7774
LEUA	66.8483	-0.465207	0.380282	0.189888	0.29044	81.872	76.3249	58.7521	50.4441	79.0985	54.5981
LEUL	39.5167	-1.00089	0.513055	0.0262474	0.0549997	52.632	59.0246	32.1178	14.2925	55.8283	23.2051
LEUO	45.4773	-1.41246	0.44988	0.000516621	0.0016896	62.866	75.3073	22.7175	21.0184	69.0866	21.8679
YABR	0	0	1.24794	NA	NA	0	0	0	0	0	0
ILVI	163.163	-1.23661	0.336198	0.000100432	0.000394422	270.47	199.463	99.4868	83.2327	234.966	91.3598
ILVH	48.9212	-1.61767	0.521092	0.000380845	0.00129528	106.726	49.8656	17.2339	21.8591	78.2958	19.5465
CRA	1205.06	-0.141164	0.338194	0.659567	0.749484	959.072	1581.45	1348.16	931.534	1270.26	1139.85
MRAZ	146.281	-0.706408	0.308841	0.0166632	0.037069	185.674	183.18	112.021	104.251	184.427	108.136
RSMH	1072.62	0.108751	0.245389	0.64858	0.739734	1035.1	1024.79	1192.28	1038.31	1029.94	1115.29
FTSL	113.875	0.311176	0.331269	0.322527	0.444374	93.568	106.855	133.171	121.907	100.211	127.539
FTSI	798.505	0.0750179	0.249305	0.756777	0.82807	828.954	724.578	835.063	805.424	776.766	820.243
FTSO	0	0	1.24794	NA	NA	0	0	0	0	0	0
MURE	1346.15	0.213312	0.281774	0.432079	0.555013	1390.36	1088.9	1645.06	1260.26	1239.63	1452.66
MURF	949.955	0.272132	0.24554	0.254348	0.368707	893.282	818.203	1091.22	997.111	855.743	1044.17
MRAY	960.304	0.678002	0.243582	0.00419715	0.0111026	754.392	700.154	1230.66	1156.01	727.273	1193.34
MURD	1123.82	0.810641	0.247501	0.000743983	0.00235482	821.644	778.514	1348.16	1546.95	800.079	1447.56
FTSW	490.908	0.620233	0.281795	0.0222803	0.0476566	384.506	374.501	518.585	686.04	379.504	602.312
MURG	531.496	0.900386	0.271125	0.00057982	0.00187233	402.05	320.565	686.224	717.147	361.307	701.685
MURC	1824.41	1.23468	0.235961	7.51e-08	5.47e-07	1090.65	1024.79	2549.84	2632.34	1057.72	2591.09
DDLB	673.629	1.08417	0.277887	5.09e-05	0.000214917	434.214	399.943	806.078	1054.28	417.078	930.18
FTSQ	211.187	0.77606	0.31903	0.0106332	0.0250197	154.972	146.544	227.958	315.276	150.758	271.617
FTSA	1703.79	0.113375	0.25035	0.641043	0.734132	1773.41	1492.92	1674.83	1874	1633.16	1774.41
FTSZ	6345.65	0.295945	0.236794	0.199546	0.303441	5834.84	5491.33	6540.28	7516.17	5663.08	7028.22
LPXC	5932.36	0.418064	0.225738	0.0578812	0.108066	5017.58	5059.83	6896.71	6755.3	5038.71	6826.01
SECM	370.176	0.423788	0.295631	0.135238	0.221904	274.856	348.042	478.633	379.171	311.449	428.902
SECA	9633.77	0.0635554	0.225541	0.772962	0.840259	9399.2	9423.59	10096	9616.32	9411.39	9856.14
MUTT	67.8892	0.586889	0.431771	0.136815	0.223789	68.714	35.6183	81.4695	85.7549	52.1662	83.6122
YACG	169.267	0.84635	0.302307	0.00343667	0.00935565	118.422	116.014	224.041	218.591	117.218	221.316
ZAPD	781.997	1.25167	0.247999	1.96e-07	1.3e-06	435.676	459.985	1088.09	1144.24	447.83	1116.16
COAE	167.206	0.23444	0.317067	0.438234	0.56104	173.978	131.279	178.606	184.962	152.628	181.784
YACM	0	0	1.24794	NA	NA	0	0	0	0	0	0
GUAC	3485.01	1.19074	0.235074	1.94e-07	1.29e-06	2051.19	2081.13	4641.41	5166.31	2066.16	4903.86
HOFC	5.28237	0.0493565	0.861854	0.929058	NA	2.924	7.12366	9.40033	1.68147	5.02383	5.5409
HOFB	7.7691	-0.180054	0.736448	0.742854	0.816798	10.234	7.12366	7.83361	5.88514	8.67883	6.85938
PPDD	0.646097	0.0423543	1.1431	0.905469	NA	0	1.01767	1.56672	0	0.508833	0.783361
NADC	997.41	-0.411212	0.258055	0.100173	0.172432	1080.42	1214.08	926.716	768.432	1147.25	847.574
AMPD	257.844	-1.49435	0.287168	5.84e-08	4.36e-07	372.81	401.978	135.521	121.066	387.394	128.294
AMPE	265.285	-1.63797	0.292637	5.08e-09	4.61e-08	400.588	417.243	133.171	110.136	408.916	121.654
AROP	671.019	-0.856466	0.270527	0.00104026	0.0031924	951.762	801.921	509.185	421.208	876.841	465.196
PDHR	765.965	2.30133	0.460385	2.65e-08	2.09e-07	321.64	106.855	1359.13	1276.24	214.247	1317.68
ACEE	47154.1	1.04101	0.238157	7e-06	3.52e-05	30054.3	30153.4	69517.8	58890.9	30103.9	64204.4
ACEF	26874.8	0.596856	0.268136	0.0212784	0.0457177	18485.5	23586.4	36290	29137.3	21036	32713.7
LPD	32152.1	0.101876	0.257653	0.683429	0.767081	27864.3	34025.7	36628.4	30089.9	30945	33359.1
YACH	8.32959	-0.896518	0.792654	0.114122	0.192361	13.158	12.212	6.26689	1.68147	12.685	3.97418
ACNB	26783.1	-1.09953	0.262101	1.43e-05	6.75e-05	37533.9	36564.7	18913.5	14120.1	37049.3	16516.8
YACL	429.441	-0.66613	0.339222	0.0379898	0.0758017	504.39	569.893	408.914	234.565	537.141	321.74
SPED	2353.53	1.93371	0.244127	3.17e-16	8.75e-15	941.528	923.023	3515.72	4033.85	932.275	3774.78
SPEE	1963.47	1.43556	0.302229	6.63e-07	4.04e-06	811.41	1192.7	3261.13	2588.62	1002.06	2924.88
YACC	259.136	0.651755	0.347849	0.0470871	0.0909701	171.054	218.798	399.514	247.176	194.926	323.345
CUEO	686.292	-0.502005	0.247306	0.0366996	0.0735336	776.322	845.68	563.236	559.929	811.001	561.583
GCD	799.571	-0.0605857	0.3959	0.869026	0.910351	1160.83	478.303	740.276	818.876	819.565	779.576
HPT	4162.5	1.01661	0.244983	1.93e-05	8.91e-05	2508.79	2861.68	6023.26	5256.27	2685.23	5639.77
CAN	5935	-0.148477	0.288842	0.593015	0.697676	5184.25	7344.49	6266.89	4944.36	6264.37	5605.62
YADG	844.678	-0.362219	0.241297	0.122955	0.204552	935.68	975.942	723.042	744.05	955.811	733.546
YADH	528.728	-0.325397	0.261918	0.19955	0.303441	638.894	545.469	484.117	446.43	592.181	465.274
YADI	50.7977	-0.111452	0.538883	0.81121	0.86951	32.164	74.2896	68.1524	28.585	53.2268	48.3687
YADE	125.509	0.787725	0.369101	0.0226383	0.0483144	109.65	67.166	151.189	174.032	88.408	162.61
PAND	3223.25	-0.441503	0.243189	0.0619756	0.114704	3406.46	4071.68	2667.34	2747.52	3739.07	2707.43
RPNC	62.4813	-0.776366	0.413358	0.0412691	0.0814964	77.486	85.4839	52.4852	34.4701	81.485	43.4777
PANC	1415.11	-0.699388	0.248616	0.00376726	0.0101019	1755.86	1783.97	1155.46	965.163	1769.92	1060.31
PANB	1680.66	-0.578152	0.252719	0.0183855	0.0403387	2251.48	1813.48	1330.15	1327.52	2032.48	1328.83
YADC	27.0585	-0.00544594	0.520957	0.990465	0.993415	27.778	26.4593	20.3674	33.6294	27.1187	26.9984
YADK	8.29228	-0.281992	0.719454	0.605015	0.707451	10.234	9.15899	7.05025	6.72588	9.6965	6.88806
YADL	17.9386	-1.45891	0.651326	0.00566921	0.0144771	36.55	21.371	6.26689	7.56661	28.9605	6.91675
YADM	9.00773	-0.299261	0.719806	0.583207	0.689735	13.158	8.14133	5.48353	9.24808	10.6497	7.3658
HTRE	10.1838	0.265984	0.701555	0.622473	0.72136	5.848	11.1943	9.40033	14.2925	8.52116	11.8464
YADV	2.04446	0.886321	1.16198	0.0753734	NA	0	0	3.13344	5.04441	0	4.08893
YADN	10.9325	0.351417	0.684757	0.511468	0.628754	11.696	6.106	13.3171	12.611	8.901	12.9641
FOLK	306.097	1.56373	0.383375	1.13e-05	5.44e-05	182.75	98.7136	556.186	386.738	140.732	471.462
PCNB	1571.94	1.39412	0.252352	1.18e-08	1.01e-07	903.516	767.32	2427.64	2189.27	835.418	2308.45
GLUQ	233.889	1.54027	0.321486	4.51e-07	2.8e-06	93.568	129.244	381.497	331.249	111.406	356.373
DKSA	6178.23	0.13804	0.334885	0.663891	0.752044	4172.55	7526.66	7231.99	5781.73	5849.6	6506.86
SFSA	372.829	-0.496119	0.28786	0.0730971	0.131417	397.664	484.409	336.845	272.398	441.036	304.622
THPR	65.284	-0.158801	0.389584	0.661273	0.750343	76.024	63.0953	67.369	54.6478	69.5596	61.0084
HRPB	504.056	0.767895	0.324975	0.0129189	0.0297228	403.512	318.529	788.061	506.122	361.021	647.092
MRCB	1866.47	0.721707	0.244594	0.00239848	0.00679984	1500.01	1271.06	2374.37	2320.43	1385.54	2347.4
FHUA	9638.08	0.921396	0.261293	0.000267851	0.000946243	6580.46	6402.14	10967.8	14601.9	6491.3	12784.9
FHUC	276.255	0.913438	0.309251	0.00197664	0.00570128	217.838	152.65	359.563	374.968	185.244	367.265
FHUD	287.327	1.48956	0.302783	2.59e-07	1.67e-06	163.744	122.12	424.582	438.864	142.932	431.723
FHUB	647.975	1.50006	0.254414	1.12e-09	1.11e-08	339.184	311.406	963.534	977.774	325.295	970.654
HEML	4882.3	0.514014	0.245158	0.0310247	0.0636604	4223.72	3725.67	6239.47	5340.35	3974.7	5789.91
YADX	15.573	-0.335714	0.597189	0.500683	0.620455	19.006	17.3003	12.5338	13.4518	18.1532	12.9928
CLCA	266.482	0.05856	0.279904	0.828212	0.882712	244.154	276.805	261.643	283.328	260.48	272.485
YADW	33.9107	0.348951	0.484961	0.41959	0.543982	24.854	32.5653	45.4349	32.7887	28.7097	39.1118
ERPA	1030.2	0.312374	0.248184	0.195211	0.297868	840.65	984.083	1147.62	1148.44	912.366	1148.03
YADS	97.8147	0.473558	0.372995	0.174829	0.272074	95.03	65.1306	127.688	103.41	80.0803	115.549
BTUF	141.116	1.1183	0.323991	0.000278928	0.000981754	89.182	80.3956	187.223	207.661	84.7888	197.442
MTN	2957.56	0.434625	0.247727	0.0709767	0.12824	2390.37	2589.96	3747.6	3102.31	2490.16	3424.95
DGT	347.677	-1.87568	0.276618	1.78e-12	2.68e-11	551.174	558.699	148.839	131.995	554.936	140.417
DEGP	6662.67	0.162017	0.229	0.46851	0.588208	6470.81	6070.38	7262.54	6846.94	6270.59	7054.74
CDAR	106.784	-0.213119	0.454399	0.604262	0.707218	67.252	164.862	115.154	79.8698	116.057	97.5119
YAEH	1261.54	-1.53589	0.260302	1.03e-09	1.03e-08	1713.46	2093.34	652.54	586.833	1903.4	619.686
YAEI	13.6183	-1.08732	0.699674	0.0460662	0.0892227	23.392	18.318	9.40033	3.36294	20.855	6.38163
DAPD	8918.89	-0.509179	0.235381	0.0264034	0.0551355	10279.3	10831	6790.96	7774.27	10555.2	7282.61
GLND	550.75	-0.66379	0.252609	0.00675832	0.016865	710.532	654.359	426.148	411.96	682.446	419.054
MAP	5040.61	0.811008	0.235929	0.000415054	0.00139798	3352.37	3835.58	6424.34	6550.16	3593.97	6487.25
TFF	0	0	1.24794	NA	NA	0	0	0	0	0	0
RPSB	54233.9	1.08309	0.296638	0.00013792	0.000523412	26386.2	40441	80555.3	69553.1	33413.6	75054.2
TSF	37521.6	0.783124	0.323555	0.0109156	0.0256527	19666.8	33651.2	53389.2	43379.4	26659	48384.3
PYRH	2783.45	1.36505	0.263705	8.37e-08	6.03e-07	1409.37	1582.47	4576.39	3565.56	1495.92	4070.98
FRR	8608.63	0.530116	0.228592	0.0174693	0.0385491	6752.98	7187.77	10537.8	9955.98	6970.38	10246.9
DXR	636.014	1.28577	0.255202	1.95e-07	1.3e-06	377.196	337.865	924.366	904.631	357.531	914.498
ISPZ	0	0	1.24794	NA	NA	0	0	0	0	0	0
ISPU	537.499	1.42041	0.269403	4.57e-08	3.47e-07	252.926	306.317	813.912	776.839	279.622	795.375
CDSA	948.707	0.990082	0.245281	3.24e-05	0.000141315	603.806	636.041	1331.71	1223.27	619.924	1277.49
RSEP	846.804	0.900808	0.245962	0.000162739	0.000603851	577.49	578.034	1165.64	1066.05	577.762	1115.85
BAMA	12933.4	0.245735	0.239588	0.292158	0.411707	11536.6	12013.5	15308.4	12875	11775.1	14091.7
SKP	5775.72	0.19635	0.286952	0.477017	0.596349	4280.74	6422.49	6432.96	5966.69	5351.61	6199.83
LPXD	2076.55	1.26525	0.277074	2.1e-06	1.16e-05	1364.05	980.012	2863.18	3098.95	1172.03	2981.07
FABZ	3787.47	1.43929	0.233891	2.53e-10	2.74e-09	1885.98	2063.83	5673.1	5526.99	1974.9	5600.04
LPXA	1590.94	1.08039	0.321119	0.000402118	0.00135919	1226.62	723.56	2081.39	2332.2	975.089	2206.79
LPXB	524.247	1.11819	0.343248	0.000557048	0.0018064	403.512	222.869	766.91	703.695	313.19	735.303
RNHB	158.724	1.42353	0.340576	9.48e-06	4.64e-05	92.106	69.2013	214.641	258.946	80.6536	236.794
DNAE	1124.66	1.56476	0.316359	1.98e-07	1.31e-06	662.286	402.996	1678.74	1754.61	532.641	1716.68
ACCA	5978.15	0.640542	0.248067	0.00784895	0.0192483	4134.54	5065.94	7058.08	7654.05	4600.24	7356.07
LDCC	148.938	-1.09229	0.417002	0.00432584	0.0113959	285.09	136.367	76.7694	97.5252	210.729	87.1473
YAER	146.116	-0.81494	0.321433	0.00770454	0.0189183	171.054	208.622	108.104	96.6845	189.838	102.394
TILS	453.784	0.0333805	0.257407	0.893614	0.926737	469.302	427.42	466.1	452.315	448.361	459.207
ROF	345.088	-1.57012	0.292432	2.08e-08	1.68e-07	459.068	592.282	168.423	160.58	525.675	164.501
YAEP	151.647	-1.95484	0.396306	9.31e-08	6.64e-07	188.598	308.353	64.2356	45.3997	248.475	54.8176
YAEQ	385.687	0.130036	0.284149	0.634639	0.729976	355.266	378.572	457.483	351.427	366.919	404.455
ARFB	56.5666	-0.119072	0.3943	0.745033	0.818255	58.48	60.0423	55.6186	52.1256	59.2611	53.8721
NLPE	411.042	-0.643551	0.259597	0.010481	0.0247009	521.934	491.533	307.861	322.842	506.733	315.351
YAEF	5.91913	-0.270735	0.789553	0.627125	0.724637	5.848	8.14133	5.48353	4.20367	6.99466	4.8436
PROS	11941.4	1.29732	0.237106	1.84e-08	1.51e-07	6203.27	7197.95	17204.2	17160.2	6700.61	17182.2
TRMO	166.976	0.608595	0.305626	0.0373633	0.0747071	138.89	120.085	202.107	206.821	129.487	204.464
RCSF	701.152	0.3063	0.253875	0.213745	0.320882	578.952	665.554	807.645	752.458	622.253	780.051
METQ	2411.78	-0.136378	0.229605	0.542755	0.656271	2497.1	2565.54	2319.53	2264.94	2531.32	2292.24
METI	162.163	1.32883	0.317075	1.06e-05	5.12e-05	80.41	93.6253	235.008	239.609	87.0176	237.309
METN	638.061	1.6413	0.29332	5.09e-09	4.61e-08	342.108	243.222	935.333	1031.58	292.665	983.457
GMHB	1208.04	0.323729	0.264931	0.206699	0.311741	963.458	1164.21	1482.9	1221.59	1063.83	1352.24
RRSH	0	0	1.24794	NA	NA	0	0	0	0	0	0
ILEV	0	0	1.24794	NA	NA	0	0	0	0	0	0
ALAV	0	0	1.24794	NA	NA	0	0	0	0	0	0
RRLH	0	0	1.24794	NA	NA	0	0	0	0	0	0
RRFH	0	0	1.24794	NA	NA	0	0	0	0	0	0
ASPU	0	0	1.24794	NA	NA	0	0	0	0	0	0
DKGB	879.833	0.290075	0.327053	0.350922	0.475967	942.99	622.812	796.678	1156.85	782.901	976.764
YAFC	304.536	-1.63623	0.284967	2.2e-09	2.1e-08	497.08	440.649	131.605	148.81	468.865	140.207
YAFD	409.697	-1.91469	0.2858	2.86e-12	4.15e-11	621.35	695.066	178.606	143.766	658.208	161.186
YAFE	22.2077	-0.491343	0.553766	0.301206	0.422128	32.164	22.3887	14.1005	20.1776	27.2763	17.1391
MLTD	880.187	1.66946	0.254032	1.12e-11	1.47e-10	425.442	380.607	1412.4	1302.3	403.025	1357.35
GLOB	934.294	-0.596291	0.278009	0.0260898	0.0547657	1089.19	1186.6	617.288	844.098	1137.89	730.693
YKFO	1.63844	0.720258	1.14723	0.126442	NA	0	0	2.35008	4.20367	0	3.27688
YAFS	103.492	-0.495541	0.335819	0.119506	0.199854	130.118	116.014	84.603	83.2327	123.066	83.9179
RNHA	329.857	0.525577	0.265978	0.0410484	0.0811441	267.546	265.611	387.764	398.508	266.578	393.136
DNAQ	651.88	0.748676	0.255442	0.00249779	0.0070605	441.524	511.886	832.713	821.398	476.705	827.055
ASPV	0	0	1.24794	NA	NA	0	0	0	0	0	0
YAFT	87.0378	0.801483	0.377228	0.0228316	0.0485915	71.638	49.8656	108.104	118.544	60.7518	113.324
YKFM	8.2143	0.374089	0.739375	0.496748	0.617392	4.386	8.14133	9.40033	10.9296	6.26366	10.1649
YAFU	0	0	1.24794	NA	NA	0	0	0	0	0	0
YAFF	0	0	1.24794	NA	NA	0	0	0	0	0	0
YAFV	199.36	-1.34175	0.341493	3.13e-05	0.000137494	279.242	307.335	128.471	82.392	293.289	105.432
IVY	954.67	-0.640795	0.256013	0.00982421	0.0233454	1057.03	1293.45	730.876	737.324	1175.24	734.1
FADE	1235.4	-4.0599	0.38479	1.25e-29	2.65e-27	1890.37	2800.62	159.806	90.7994	2345.49	125.302
GMHA	5562.67	-0.780311	0.230172	0.00050713	0.00165997	7099.47	7097.2	4204.3	3849.72	7098.34	4027.01
YAFJ	367.413	-0.823917	0.265799	0.00134267	0.00401439	472.226	479.321	272.61	245.495	475.773	259.052
DPAA	1734.65	0.958254	0.234067	2.62e-05	0.000117052	1130.13	1177.44	2338.33	2292.68	1153.78	2315.51
YAFQ	103.928	0.645763	0.351446	0.0512358	0.0976077	89.182	68.1836	122.988	135.358	78.6828	129.173
DINJ	252.757	0.741811	0.309305	0.0120444	0.0279455	162.282	204.551	284.36	359.834	183.416	322.097
YAFL	6.7214	0.412515	0.777856	0.459299	0.579873	5.848	4.07066	9.40033	7.56661	4.95933	8.48347
RAYT	97.4629	-1.15393	0.44335	0.00413039	0.0109487	99.416	181.145	68.9358	40.3553	140.28	54.6455
LFHA	0	0	1.24794	NA	NA	0	0	0	0	0	0
LAFU	0	0	1.24794	NA	NA	0	0	0	0	0	0
DINB	60.2773	0.400159	0.406432	0.286528	0.405113	59.942	41.7243	70.5025	68.9402	50.8332	69.7214
YAFN	77.1874	0.0247266	0.368371	0.942938	0.961588	70.176	82.4309	72.0692	84.0735	76.3035	78.0713
YAFO	30.8365	-0.341515	0.478615	0.424953	0.548248	35.088	35.6183	27.4176	25.222	35.3532	26.3198
YAFP	46.5781	0.116528	0.424698	0.764804	0.834945	43.86	44.7773	43.8682	53.807	44.3187	48.8376
YKFJ	0	0	1.24794	NA	NA	0	0	0	0	0	0
PRFH	0	0	1.24794	NA	NA	0	0	0	0	0	0
PEPD	10312.9	-0.103554	0.24191	0.660049	0.749621	10403.6	11003	9018.83	10826.1	10703.3	9922.49
GPT	3015	2.52576	0.27616	1.73e-21	1.13e-19	956.148	708.295	5454.54	4941	832.222	5197.77
FRSA	1093.56	-0.431925	0.268294	0.0958649	0.166267	1384.51	1149.96	1018.37	821.398	1267.24	919.883
CRL	0	0	1.24794	NA	NA	0	0	0	0	0	0
INSB9	0.967364	0.132109	1.09485	0.75523	NA	1.462	0	1.56672	0.840735	0.731	1.20373
INSA9	1.78312	-0.0647938	1.00087	0.897426	NA	2.924	1.01767	2.35008	0.840735	1.97083	1.59541
PHOE	58.5056	-0.260834	0.463572	0.532303	0.648695	87.72	42.742	43.8682	59.6922	65.231	51.7802
PROB	1631.55	-0.183349	0.235721	0.424789	0.548248	1685.69	1795.16	1569.86	1475.49	1740.42	1522.67
PROA	1805.95	0.101991	0.239549	0.661934	0.750649	1659.37	1817.55	1782.93	1963.96	1738.46	1873.44
THRW	0	0	1.24794	NA	NA	0	0	0	0	0	0
YKFN	0	0	1.24794	NA	NA	0	0	0	0	0	0
YKFI	1.03657	0.435227	1.14305	0.291425	NA	0	0	0.783361	3.36294	0	2.07315
YAFW	0	0	1.24794	NA	NA	0	0	0	0	0	0
YKFH	0	0	1.24794	NA	NA	0	0	0	0	0	0
YKFG	0.719017	-0.139758	1.14111	0.702548	NA	0	2.03533	0	0.840735	1.01767	0.420367
YAFX	0	0	1.24794	NA	NA	0	0	0	0	0	0
YKFF	0.210184	0.0502556	1.18556	0.858253	NA	0	0	0	0.840735	0	0.420367
YKFB	108.757	-1.99155	0.379805	1.69e-08	1.39e-07	198.832	158.756	44.6516	32.7887	178.794	38.7201
YAFY	32.4751	-1.21167	0.548191	0.0102657	0.0242658	38.012	59.0246	21.9341	10.9296	48.5183	16.4318
YKFL	0	0	1.24794	NA	NA	0	0	0	0	0	0
YKFK	0	0	1.24794	NA	NA	0	0	0	0	0	0
YAFZ	7.74278	-0.105602	0.735962	0.847332	0.895131	7.31	9.15899	8.61697	5.88514	8.2345	7.25106
YKFA	44.8215	-0.60228	0.447255	0.137766	0.225184	67.252	44.7773	34.4679	32.7887	56.0147	33.6283
PERR	17.8732	-0.281033	0.575805	0.564242	0.674802	23.392	17.3003	15.6672	15.1332	20.3462	15.4002
INSN	0	0	1.24794	NA	NA	0	0	0	0	0	0
INSI1	257.558	-0.563268	0.307893	0.055666	0.104592	260.236	362.289	195.84	211.865	311.263	203.853
EYEA	0	0	1.24794	NA	NA	0	0	0	0	0	0
YKFC	55.8335	-0.686499	0.41744	0.0735337	0.131893	83.334	59.0246	42.3015	38.6738	71.1793	40.4876
INSH1	126.423	0.029402	0.37453	0.933134	0.955316	154.972	95.6606	144.922	110.136	125.316	127.529
MMUP	22.9924	-0.586106	0.533308	0.205719	0.310685	26.316	31.5476	16.4506	17.6554	28.9318	17.053
MMUM	140.539	-1.66296	0.396142	5.58e-06	2.87e-05	176.902	264.593	74.4193	46.2404	220.748	60.3298
AFUC	15.4025	0.716191	0.634946	0.165956	0.262313	13.158	7.12366	21.1507	20.1776	10.1408	20.6642
AFUB	0	0	1.24794	NA	NA	0	0	0	0	0	0
INSB2	3.104	0.0394326	0.904287	0.94241	NA	2.924	3.053	3.9168	2.5222	2.9885	3.2195
INSA2	3.62482	-0.245335	0.892474	0.656217	NA	5.848	3.053	3.9168	1.68147	4.4505	2.79914
INSI2	0	0	1.24794	NA	NA	0	0	0	0	0	0
INSX	0	0	1.24794	NA	NA	0	0	0	0	0	0
YAGB	76.4866	-0.436955	0.412254	0.250078	0.364052	64.328	114.996	61.8855	64.7366	89.6621	63.311
YAGA	2.64191	-0.191168	0.952691	0.718772	NA	4.386	2.03533	0.783361	3.36294	3.21067	2.07315
YAGE	1184.41	-2.50676	0.320252	1.48e-16	4.51e-15	1713.46	2379.3	378.363	266.513	2046.38	322.438
YAGF	1499.62	-1.822	0.270398	2.67e-12	3.92e-11	2108.2	2637.79	679.957	572.54	2373	626.249
YAGG	107.371	-1.95588	0.354158	3.97e-09	3.68e-08	176.902	173.003	38.3847	41.196	174.953	39.7903
YAGH	135.979	-1.60589	0.413459	2.33e-05	0.000105024	276.318	148.579	50.9185	68.0995	212.449	59.509
XYNR	225.1	0.406659	0.30643	0.165392	0.261638	179.826	201.498	293.76	225.317	190.662	259.539
ARGF	172.897	-1.64687	0.355453	7.93e-07	4.74e-06	292.4	246.275	93.2199	59.6922	269.338	76.4561
ARGL	19.8396	-0.868662	0.575956	0.0749683	0.134152	23.392	31.5476	10.9671	13.4518	27.4698	12.2094
YKGS	10.0018	0.892827	0.745775	0.109184	0.186166	2.924	7.12366	15.6672	14.2925	5.02383	14.9799
INSB3	2.62506	0.0560375	0.954337	0.915464	NA	2.924	2.03533	4.70017	0.840735	2.47967	2.77045
INSA3	4.0165	-0.11125	0.879943	0.84023	NA	5.848	3.053	5.48353	1.68147	4.4505	3.5825
YAGJ	12.69	-0.5846	0.670179	0.270928	0.386766	11.696	21.371	10.9671	6.72588	16.5335	8.84646
YAGK	56.6318	0.675773	0.42265	0.0812286	0.14381	45.322	37.6536	60.3188	83.2327	41.4878	71.7758
YAGL	57.0379	0.164314	0.420208	0.67042	0.75669	55.556	50.8833	48.5684	73.1439	53.2196	60.8561
YAGM	45.7258	-0.108273	0.426125	0.78161	0.846781	42.398	52.9186	43.8682	43.7182	47.6583	43.7932
YKGV	1.48683	0.395819	1.07794	0.395497	NA	0	1.01767	1.56672	3.36294	0.508833	2.46483
YAGN	1940.96	-0.955335	0.319241	0.00166421	0.00485828	1962	3265.69	1370.88	1165.26	2613.85	1268.07
INTF	1036.92	-1.05829	0.261578	2.87e-05	0.000127374	1299.72	1541.76	600.838	705.376	1420.74	653.107
YAGP	1.78919	-0.442904	1.03056	0.379507	NA	1.462	4.07066	0.783361	0.840735	2.76633	0.812048
PAOD	6.06246	-0.302281	0.798111	0.588194	0.694598	4.386	10.1767	5.48353	4.20367	7.28133	4.8436
PAOC	19.389	-0.53814	0.616048	0.289365	0.408371	35.088	14.2473	16.4506	11.7703	24.6677	14.1104
PAOB	3.47557	-0.350355	0.898247	0.525903	NA	2.924	6.106	2.35008	2.5222	4.515	2.43614
PAOA	1.73889	0.121804	1.0322	0.800368	NA	2.924	0	2.35008	1.68147	1.462	2.01578
YAGU	1860.05	-1.30385	0.270488	5.77e-07	3.55e-06	2429.84	2949.2	911.049	1150.13	2689.52	1030.59
YKGJ	46.7149	-0.770853	0.444138	0.0559993	0.105039	64.328	58.007	25.8509	38.6738	61.1675	32.2624
ECPE	14.6245	-0.0962796	0.615629	0.849465	0.895735	17.544	13.2297	11.7504	15.974	15.3868	13.8622
ECPD	54.5166	-0.242322	0.465044	0.56277	0.673942	71.638	48.848	33.6845	63.8958	60.243	48.7902
ECPC	12.1354	-0.000854251	0.648844	0.998693	0.998693	13.158	11.1943	14.1005	10.0888	12.1762	12.0947
ECPB	1.50118	0.380813	1.08476	0.406027	NA	0	1.01767	0.783361	4.20367	0.508833	2.49352
ECPA	71.4103	0.134559	0.414249	0.724365	0.800372	80.41	54.954	60.3188	89.9586	67.682	75.1387
MATA	4.13687	0.730136	0.925823	0.194666	NA	1.462	2.03533	5.48353	7.56661	1.74867	6.52507
YKGL	5.0936	0.376272	0.830591	0.501777	NA	4.386	3.053	7.05025	5.88514	3.7195	6.4677
YKGO	29.988	0.0715518	0.484555	0.868494	0.910043	30.702	27.477	28.9844	32.7887	29.0895	30.8865
YKGM	55.2405	-0.33959	0.45603	0.410145	0.535071	52.632	73.2719	33.6845	61.3736	62.952	47.5291
YKGR	268.645	-2.6771	0.406615	7.17e-13	1.17e-11	323.102	626.882	66.5857	58.0107	474.992	62.2982
YKGP	0	0	1.24794	NA	NA	0	0	0	0	0	0
EAEH	0	0	1.24794	NA	NA	0	0	0	0	0	0
INSE1	28.3999	-0.162915	0.491323	0.709077	0.788749	29.24	31.5476	25.0675	27.7442	30.3938	26.4059
INSF1	39.7604	0.448421	0.447457	0.269482	0.385477	32.164	32.5653	43.8682	50.4441	32.3647	47.1561
YKGA	0	0	1.24794	NA	NA	0	0	0	0	0	0
YKGQ	0	0	1.24794	NA	NA	0	0	0	0	0	0
RCLC	25.5067	0.231063	0.544088	0.622727	0.72136	30.702	15.265	26.6343	29.4257	22.9835	28.03
RCLB	16.2547	0.00721856	0.595695	0.988427	0.992591	16.082	16.2827	13.3171	19.3369	16.1823	16.327
RCLA	63.6899	-1.20234	0.40353	0.00124206	0.00375162	103.802	80.3956	35.2512	35.3109	92.0988	35.281
RCLR	78.4085	-1.87335	0.453907	4.74e-06	2.46e-05	100.878	155.703	36.0346	21.0184	128.29	28.5265
YKGE	247.164	-2.26594	0.334002	6.76e-13	1.11e-11	350.88	483.391	84.603	69.781	417.136	77.192
YKGF	445.094	-2.13376	0.289801	1.5e-14	3.16e-13	767.55	705.242	173.906	133.677	736.396	153.791
YKGG	237.161	-1.72777	0.346492	1.17e-07	8.23e-07	416.67	330.741	122.204	79.0291	373.706	100.617
YKGH	39.6047	-0.67489	0.452838	0.0995426	0.17154	43.86	56.9893	28.9844	28.585	50.4246	28.7847
BETA	504.716	-1.94075	0.294584	5.72e-12	8.01e-11	793.866	835.504	226.391	163.103	814.685	194.747
BETB	1048.55	-1.87731	0.33035	1.9e-09	1.83e-08	1608.2	1761.58	520.935	303.505	1684.89	412.22
BETI	113.181	-0.932412	0.392709	0.0104714	0.0246997	109.65	196.41	75.2026	71.4625	153.03	73.3325
BETT	503.911	-1.02929	0.388609	0.00434409	0.0114361	498.542	897.581	391.68	227.839	698.062	309.76
YAHV	7.22076	0.188112	0.762919	0.734031	0.809652	4.386	8.14133	6.26689	10.0888	6.26366	8.17785
PDEL	211.217	1.6715	0.340649	1.97e-07	1.3e-06	100.878	85.4839	272.61	385.897	93.181	329.253
YAHB	103.415	-0.476095	0.428772	0.224958	0.334211	87.72	158.756	104.97	62.2144	123.238	83.5924
YAHC	7.45391	-0.396418	0.750389	0.473359	0.592163	7.31	11.1943	6.26689	5.04441	9.25216	5.65565
YAHD	43.6053	-0.381687	0.442503	0.343027	0.467077	58.48	42.742	33.6845	39.5145	50.611	36.5995
YAHE	0.4646	-0.0380931	1.16267	0.906586	NA	0	1.01767	0	0.840735	0.508833	0.420367
YAHF	10.6891	0.192936	0.692529	0.719531	0.796409	8.772	10.1767	7.83361	15.974	9.47433	11.9038
YAHG	23.674	-0.192623	0.526274	0.674719	0.759307	29.24	22.3887	20.3674	22.6998	25.8143	21.5336
YAHH	1.44631	0.0944786	1.02861	0.845131	NA	1.462	1.01767	0.783361	2.5222	1.23983	1.65278
YAHI	15.6943	0.0779728	0.684952	0.884063	0.921069	19.006	11.1943	25.8509	6.72588	15.1002	16.2884
YAHJ	263.355	-0.59023	0.279484	0.0284178	0.0588785	333.336	307.335	195.84	216.91	320.336	206.375
YAHK	316.663	-0.918588	0.413411	0.0157139	0.0352023	549.712	308.353	137.872	270.717	429.032	204.294
YAHL	2.98801	0.6066	1.01695	0.249445	NA	0	2.03533	2.35008	7.56661	1.01767	4.95835
YAHM	5.49385	0.0534103	0.809332	0.923634	0.949251	4.386	6.106	3.9168	7.56661	5.246	5.74171
YAHN	210.084	-1.86773	0.523886	4.38e-05	0.000187344	153.51	542.416	83.0362	61.3736	347.963	72.2049
YAHO	245.561	0.461008	0.421901	0.233817	0.344435	233.92	165.88	174.689	407.756	199.9	291.223
PRPR	25.5556	-2.09174	0.725395	0.00020737	0.000752697	29.24	61.06	9.40033	2.5222	45.15	5.96127
PRPB	2.29431	-0.0980584	0.996896	0.846238	NA	0	5.08833	1.56672	2.5222	2.54416	2.04446
PRPC	5.40824	-0.931056	0.89662	0.105896	0.181043	7.31	10.1767	0.783361	3.36294	8.74333	2.07315
PRPD	10.6033	-0.421323	0.733978	0.44329	0.565059	10.234	16.2827	12.5338	3.36294	13.2583	7.94836
PRPE	8.22999	0.0618889	0.720335	0.909565	0.939214	8.772	7.12366	8.61697	8.40735	7.94783	8.51216
CODB	166.125	1.98605	0.331951	2.48e-10	2.71e-09	57.018	65.1306	285.927	256.424	61.0743	271.175
CODA	887.87	0.376502	0.27403	0.154683	0.248283	837.726	692.013	1128.04	893.701	764.869	1010.87
CYNR	126.061	-0.220834	0.340527	0.493361	0.613978	118.422	154.685	104.187	126.951	136.554	115.569
CYNT	12.5917	-0.13881	0.64176	0.78902	0.853121	11.696	15.265	13.3171	10.0888	13.4805	11.703
CYNS	29.3664	0.546487	0.512298	0.224721	0.333998	23.392	21.371	28.9844	43.7182	22.3815	36.3513
CYNX	7.52296	0.0522644	0.777028	0.924979	0.94986	11.696	3.053	8.61697	6.72588	7.3745	7.67142
LACA	23.8834	-0.594579	0.535831	0.200717	0.304446	35.088	25.4416	15.6672	19.3369	30.2648	17.5021
LACY	12.6744	-0.518884	0.655203	0.32294	0.444783	11.696	20.3533	9.40033	9.24808	16.0247	9.32421
LACZ	3.14453	0.28502	0.918538	0.601356	NA	1.462	3.053	4.70017	3.36294	2.2575	4.03155
LACI	29.6841	0.667771	0.730743	0.225442	0.33467	10.234	26.4593	73.6359	8.40735	18.3467	41.0216
MHPR	1161.99	-2.9518	0.486461	7.02e-12	9.64e-11	1134.51	3085.56	264.776	163.103	2110.04	213.939
MHPA	12.75	-1.17107	0.705723	0.0325998	0.0663588	20.468	19.3357	7.83361	3.36294	19.9018	5.59827
MHPB	3.80055	-0.74349	0.921695	0.187685	NA	5.848	6.106	1.56672	1.68147	5.977	1.6241
MHPC	17.0939	-1.06183	0.630492	0.0396219	0.0786726	26.316	24.424	11.7504	5.88514	25.37	8.81778
MHPD	50.5582	-0.263825	0.435689	0.506997	0.625666	46.784	65.1306	52.4852	37.8331	55.9573	45.1591
MHPF	94.2983	-0.298058	0.347746	0.364095	0.489333	95.03	114.996	82.2529	84.9142	105.013	83.5835
MHPE	86.5741	-0.49612	0.353826	0.136658	0.223754	95.03	110.926	69.7191	70.6217	102.978	70.1704
MHPT	34.6509	-0.213444	0.468691	0.612384	0.713672	38.012	37.6536	36.0346	26.9035	37.8328	31.4691
YAIL	889.181	0.179871	0.276928	0.500831	0.620455	716.38	942.359	1026.99	871.001	829.369	948.994
FRMB	525.866	0.718726	0.265846	0.00517116	0.0133655	350.88	427.42	663.507	661.658	389.15	662.582
FRMA	1665.26	-0.0426169	0.25224	0.861851	0.905062	1792.41	1590.61	1492.3	1785.72	1691.51	1639.01
FRMR	117.964	0.483098	0.345983	0.139375	0.227522	112.574	80.3956	141.005	137.88	96.4848	139.443
YAIO	5.07719	-0.389669	0.823336	0.486837	NA	5.848	7.12366	3.13344	4.20367	6.48583	3.66856
YAIX	0	0	1.24794	NA	NA	0	0	0	0	0	0
INSC1	77.8245	-0.536077	0.393892	0.142568	0.231847	73.1	114.996	62.6689	60.5329	94.0481	61.6009
INSD1	37.6112	-0.628343	0.453496	0.125635	0.208467	46.784	47.8303	29.7677	26.0628	47.3071	27.9152
YAIP	8.61662	0.685973	0.759334	0.218742	0.327131	2.924	7.12366	10.9671	13.4518	5.02383	12.2094
YKIC	0.601864	0.240021	1.15427	0.505534	NA	0	0	1.56672	0.840735	0	1.20373
YAIS	7.78581	-0.0991004	0.733061	0.856461	0.900852	7.31	9.15899	6.26689	8.40735	8.2345	7.33712
TAUA	6.59718	0.281367	0.812054	0.614555	0.715332	4.386	6.106	12.5338	3.36294	5.246	7.94836
TAUB	1.39144	-0.267913	1.04258	0.577733	NA	2.924	1.01767	0.783361	0.840735	1.97083	0.812048
TAUC	1.9933	0.0221638	0.980378	0.965643	NA	2.924	1.01767	2.35008	1.68147	1.97083	2.01578
TAUD	13.813	-0.993588	0.654764	0.0592398	0.110333	23.392	17.3003	7.83361	6.72588	20.3462	7.27974
HEMB	4023.82	0.350268	0.231877	0.121404	0.202501	3356.75	3669.7	4639.85	4428.99	3513.23	4534.42
YAIT	0	0	1.24794	NA	NA	0	0	0	0	0	0
YTIB	17.526	0.743676	0.598961	0.136809	0.223789	11.696	11.1943	21.1507	26.0628	11.4452	23.6068
INSF2	14.0036	-0.323494	0.623637	0.526774	0.643239	13.158	19.3357	11.7504	11.7703	16.2468	11.7603
INSE2	10.4657	0.0763497	0.673768	0.885657	0.921475	8.772	11.1943	10.9671	10.9296	9.98316	10.9483
IPRA	0.4646	-0.0380931	1.16267	0.906586	NA	0	1.01767	0	0.840735	0.508833	0.420367
AMPH	770.59	0.139531	0.278091	0.602943	0.706536	622.812	837.539	857.78	764.228	730.176	811.004
SBMA	353.36	0.874137	0.280654	0.00121557	0.00367742	254.388	231.01	506.834	421.208	242.699	464.021
YAIW	216.614	0.663206	0.303887	0.0225677	0.0482174	169.592	157.738	238.142	300.983	163.665	269.562
YAIY	14.0608	1.03718	0.759776	0.0654447	0.119909	4.386	8.14133	34.4679	9.24808	6.26366	21.858
YAIZ	369.427	0.418462	0.48752	0.334963	0.458213	152.048	452.861	595.354	277.442	302.455	436.398
DDLA	3455.37	0.12116	0.259334	0.62978	0.726276	2858.21	3742.98	3706.86	3513.43	3300.59	3610.15
IRAP	86.5272	0.181261	0.398497	0.623665	0.72199	64.328	95.6606	110.454	75.6661	79.9943	93.06
PHOA	73.1511	0.36138	0.431127	0.359259	0.484873	61.404	63.0953	57.9687	110.136	62.2496	84.0525
PSIF	19.9702	-1.36566	0.656207	0.00985864	0.0234127	45.322	18.318	7.83361	8.40735	31.82	8.12048
DGCC	13.2246	0.0105781	0.645186	0.983774	0.990499	8.772	17.3003	12.5338	14.2925	13.0362	13.4131
PROC	1852.74	-1.32312	0.239206	1.26e-08	1.08e-07	2723.71	2636.77	1080.25	970.208	2680.24	1025.23
YAII	242.058	0.619916	0.300249	0.031152	0.0638532	160.82	211.675	303.161	292.576	186.247	297.868
AROL	140.573	0.387974	0.322791	0.206743	0.311741	134.504	105.837	161.372	160.58	120.171	160.976
YAIA	28.0103	-0.889223	0.591578	0.0731464	0.131444	58.48	20.3533	17.2339	15.974	39.4167	16.6039
AROM	142.126	0.812098	0.322291	0.00807109	0.0197299	99.416	99.7313	168.423	200.936	99.5736	184.679
PPNP	407.169	-1.53702	0.320341	4.38e-07	2.73e-06	517.548	720.507	222.474	168.147	619.028	195.311
YKIA	0	0	1.24794	NA	NA	0	0	0	0	0	0
YKID	4.6163	-0.802819	0.886465	0.159384	NA	7.31	7.12366	2.35008	1.68147	7.21683	2.01578
RDGC	1575.79	0.935454	0.242131	7.05e-05	0.00029043	1001.47	1114.34	2174.61	2012.72	1057.91	2093.66
MAK	528.621	-0.950773	0.266438	0.000221376	0.000798245	637.432	775.461	350.162	351.427	706.447	350.795
ARAJ	101.294	0.799219	0.341932	0.0133994	0.0306653	73.1	69.2013	130.038	132.836	71.1506	131.437
SBCC	529.784	0.419508	0.252446	0.0868731	0.152675	441.524	455.914	629.822	591.877	448.719	610.85
SBCD	332.374	0.357487	0.273582	0.175952	0.273156	295.324	281.893	404.214	348.064	288.609	376.139
PHOB	96.1812	-1.43258	0.403849	0.000119362	0.000459813	181.288	109.908	43.0848	50.4441	145.598	46.7645
PHOR	77.4787	-0.286371	0.402655	0.44216	0.564557	108.188	65.1306	63.4522	73.1439	86.6593	68.2981
BRNQ	1089.38	-0.446029	0.306598	0.12831	0.211896	1561.42	982.048	944.733	869.32	1271.73	907.026
PROY	1084.89	1.14461	0.250697	2.49e-06	1.36e-05	709.07	603.476	1533.04	1493.99	656.273	1513.51
MALZ	177.393	-0.228764	0.307182	0.436316	0.559362	214.914	170.968	160.589	163.103	192.941	161.846
ACPH	215.935	0.700868	0.293836	0.012933	0.0297374	173.978	147.562	276.526	265.672	160.77	271.099
QUEA	1213.32	2.18237	0.246621	6.76e-20	3.7e-18	428.366	404.013	2059.46	1961.43	416.19	2010.44
TGT	2503.12	2.02127	0.272699	1.36e-14	2.9e-13	1073.11	791.744	3970.86	4176.77	932.426	4073.81
YAJC	3015.37	0.403847	0.297457	0.156944	0.251491	2035.1	3085.56	3160.86	3779.94	2560.33	3470.4
SECD	4484.31	1.10211	0.22896	7.87e-07	4.73e-06	2741.25	2825.04	6308.4	6062.54	2783.15	6185.47
SECF	2604.3	0.816983	0.241144	0.000494628	0.001626	1992.71	1708.66	3397.44	3318.38	1850.68	3357.91
YAJD	443.758	-0.101547	0.258012	0.684785	0.768379	447.372	473.215	444.166	410.279	460.293	427.222
TSX	34960.5	-1.04507	0.28492	0.000135548	0.000515433	38444.8	57338.4	21978	22081.1	47891.6	22029.5
YAJI	90.9241	-0.566224	0.370976	0.103031	0.176776	92.106	129.244	76.7694	65.5773	110.675	71.1733
NRDR	510.26	-0.209045	0.256352	0.400465	0.525679	573.104	526.133	491.167	450.634	549.619	470.901
RIBD	741.499	0.34593	0.243195	0.143675	0.233251	641.818	654.359	824.879	844.938	648.089	834.909
RIBE	1995.58	0.461056	0.236811	0.0456338	0.0884745	1600.89	1724.94	2231.8	2424.68	1662.92	2328.24
NUSB	1108.55	1.7462	0.28385	1.47e-10	1.64e-09	557.022	405.031	1837.76	1634.39	481.027	1736.08
THIL	323.977	0.723616	0.358853	0.0319171	0.0651776	308.482	162.827	392.464	432.138	235.654	412.301
PGPA	225.559	1.01802	0.316565	0.000733118	0.00232427	162.282	124.155	339.195	276.602	143.219	307.898
YAJO	425.952	-1.29732	0.263928	3.61e-07	2.29e-06	633.046	596.352	226.391	248.017	614.699	237.204
DXS	1944.57	0.165813	0.248668	0.492562	0.613183	1687.15	1965.11	2196.54	1929.49	1826.13	2063.01
ISPA	1033.81	0.892515	0.259949	0.000389459	0.00132106	685.678	726.613	1506.4	1216.54	706.146	1361.47
XSEB	397.806	0.579844	0.349028	0.0782612	0.139071	238.306	380.607	579.687	392.623	309.457	486.155
THII	3517.76	2.0981	0.234935	3.99e-20	2.31e-18	1311.41	1234.43	5883.04	5642.17	1272.92	5762.61
YAJL	436.713	-0.504175	0.280659	0.0622635	0.114971	486.846	548.522	398.731	312.753	517.684	355.742
PANE	593.723	-0.664	0.266265	0.00990334	0.0234898	697.374	775.461	494.301	407.756	736.418	451.029
YAJQ	4155.16	0.411822	0.270898	0.115607	0.194352	2945.93	4104.25	4873.29	4697.18	3525.09	4785.24
YAJR	414.754	0.964324	0.269822	0.00021362	0.00077246	266.084	279.858	597.704	515.37	272.971	556.537
CYOE	3778.1	0.750827	0.286931	0.00649081	0.0162613	2878.68	2615.4	5734.98	3883.35	2747.04	4809.17
CYOD	1956.33	-0.135914	0.278863	0.613288	0.714509	1837.73	2272.45	2124.47	1590.67	2055.09	1857.57
CYOC	5618.39	-0.0252435	0.258243	0.919688	0.946317	5627.24	5714.19	6325.64	4806.48	5670.72	5566.06
CYOB	21799.3	0.182085	0.259893	0.469684	0.589296	18849.6	21823.8	26162.7	20360.9	20336.7	23261.8
CYOA	15576.3	0.528556	0.282228	0.0518216	0.0985279	10599.5	14493.6	20797.4	16414.5	12546.5	18606
AMPG	690.893	1.33413	0.27413	4.37e-07	2.73e-06	426.904	326.671	1012.89	997.111	376.787	1005
YAJG	4937.68	0.489559	0.246064	0.0406637	0.0804667	3652.08	4470.61	5695.82	5932.22	4061.34	5814.02
BOLA	1062.68	-1.07848	0.250841	9.26e-06	4.55e-05	1402.06	1520.39	712.858	615.418	1461.23	664.138
TIG	56916.6	0.879102	0.27811	0.001034	0.00317639	31935.9	46040.2	77402.3	72288.1	38988.1	74845.2
CLPP	7449.37	-1.57227	0.266437	9.58e-10	9.64e-09	12563	10076.9	3943.44	3214.13	11319.9	3578.78
CLPX	7634.23	-0.523454	0.254392	0.0338942	0.0684852	10144.8	8026.33	5862.67	6503.08	9085.57	6182.88
LON	14610.3	-1.6691	0.265409	7.16e-11	8.39e-10	23792.6	21332.3	5739.68	7576.7	22562.5	6658.19
HUPB	12044.4	0.220441	0.29143	0.431235	0.5543	8688.67	13411.8	12742.1	13334.9	11050.2	13038.5
PPID	7064.45	0.755389	0.22582	0.000609493	0.00195497	5143.32	5209.43	8862.94	9042.1	5176.37	8952.52
YBAV	21.2788	-0.938352	0.565309	0.0515308	0.0980724	33.626	26.4593	14.1005	10.9296	30.0427	12.515
FADM	17.5154	-0.864462	0.599436	0.0839964	0.148273	23.392	25.4416	8.61697	12.611	24.4168	10.614
QUEC	972.025	0.282223	0.248078	0.241708	0.354154	812.872	930.147	1108.46	1036.63	871.509	1072.54
YBAE	276.129	-2.12594	0.550513	7.21e-06	3.62e-05	203.218	743.914	101.054	56.3292	473.566	78.6914
COF	215.222	-1.3669	0.346048	2.76e-05	0.00012282	255.85	380.607	126.904	97.5252	318.229	112.215
DECR	83.2443	-0.082988	0.38398	0.816686	0.873182	90.644	81.4133	64.2356	96.6845	86.0286	80.46
MDLA	215.839	0.324353	0.302501	0.262989	0.378392	214.914	164.862	238.925	244.654	189.888	241.789
MDLB	253.486	0.424786	0.303694	0.144038	0.233543	247.078	180.127	288.277	298.461	213.602	293.369
GLNK	0.254416	-0.110875	1.18801	0.694308	NA	0	1.01767	0	0	0.508833	0
AMTB	16.3003	-0.254948	0.590788	0.606703	0.708992	20.468	16.2827	13.3171	15.1332	18.3753	14.2252
TESB	1115.72	-0.516972	0.265905	0.0444235	0.0865496	1362.58	1290.4	1024.64	785.246	1326.49	904.941
YBAY	793.206	-1.5298	0.327612	8.32e-07	4.94e-06	1514.63	897.581	382.28	378.331	1206.11	380.305
YBAZ	64.3129	-0.547947	0.396171	0.135825	0.222486	68.714	87.5193	55.6186	45.3997	78.1166	50.5091
FFS	0	0	1.24794	NA	NA	0	0	0	0	0	0
YBAA	1.8081	0.445781	1.07072	0.350633	NA	1.462	0	1.56672	4.20367	0.731	2.8852
PDEB	295.58	1.19089	0.28356	1.25e-05	5.95e-05	185.674	160.791	433.982	401.871	173.233	417.927
YLAC	1904.15	0.91324	0.273005	0.000524734	0.00171367	1470.77	1099.08	2700.24	2346.49	1284.93	2523.37
MAA	860.509	0.935793	0.383261	0.00871728	0.0210411	356.728	755.108	1347.38	982.819	555.918	1165.1
HHA	733.955	0.608272	0.296766	0.0325769	0.0663481	536.554	601.441	730.092	1067.73	568.997	898.913
TOMB	51.8457	-0.799817	0.41866	0.0374733	0.074888	70.176	66.1483	39.9514	31.1072	68.1621	35.5293
ACRB	5854.39	0.501267	0.229309	0.0250534	0.0528508	4824.6	4773.87	6624.1	7195.01	4799.24	6909.55
ACRA	3725.7	0.344386	0.233033	0.12959	0.213734	3194.47	3326.75	3979.47	4402.09	3260.61	4190.78
ACRR	356.029	0.832169	0.312511	0.00525159	0.0135369	195.908	298.176	456.699	473.334	247.042	465.017
MSCK	1629.7	1.79949	0.246924	5.57e-14	1.06e-12	703.222	687.942	2387.68	2739.95	695.582	2563.82
YBAM	53.366	0.368347	0.425016	0.344455	0.468689	39.474	50.8833	52.4852	70.6217	45.1786	61.5534
PRIC	85.4003	-0.597526	0.363039	0.0795718	0.140942	97.954	111.943	72.8526	58.8514	104.949	65.852
YBAN	220.411	0.831471	0.291796	0.00299106	0.00830777	149.124	158.756	270.259	303.505	153.94	286.882
APT	2612.94	2.27677	0.266292	7.34e-19	3.31e-17	948.838	732.719	4205.86	4564.35	840.779	4385.11
DNAX	1007.49	0.671887	0.25029	0.00568435	0.0145061	808.486	720.507	1323.1	1177.87	764.497	1250.48
YBAB	2215.63	0.534094	0.286375	0.0525314	0.0993355	1432.76	2124.89	2711.21	2593.67	1778.82	2652.44
RECR	1098.54	0.551525	0.299699	0.0548205	0.103358	1059.95	688.96	1384.98	1260.26	874.455	1322.62
HTPG	25930.6	-2.33069	0.46517	2.28e-08	1.84e-07	51441.9	38148.2	3544.71	10587.4	44795.1	7066.04
ADK	8095.1	0.972112	0.263559	0.000136304	0.000517793	4719.34	5912.64	11922.8	9825.67	5315.99	10874.2
HEMH	477.668	0.621294	0.271538	0.0178137	0.0392866	402.05	337.865	625.122	545.637	369.958	585.379
AES	197.559	-2.00649	0.379681	1.31e-08	1.11e-07	274.856	375.519	87.7364	52.1256	325.187	69.931
GSK	2163.71	2.52395	0.23884	1.28e-27	1.97e-25	616.964	599.405	3712.35	3726.14	608.185	3719.24
YBAL	1603.39	-0.098577	0.239412	0.672416	0.757381	1720.77	1601.81	1623.91	1467.08	1661.29	1545.49
FSR	585.427	-1.27316	0.267739	8.34e-07	4.95e-06	928.37	754.09	331.362	327.887	841.23	329.624
USHA	1314.03	-1.18795	0.236423	2.4e-07	1.56e-06	1875.75	1820.6	777.877	781.883	1848.18	779.88
YBAK	426.831	-0.304094	0.293663	0.280914	0.398646	413.746	536.31	336.062	421.208	475.028	378.635
CHIX	0	0	1.24794	NA	NA	0	0	0	0	0	0
YBAP	133.789	-0.368629	0.353083	0.268012	0.385041	134.504	170.968	135.521	94.1623	152.736	114.842
YBAQ	310.572	-0.606294	0.303985	0.0371532	0.0743291	314.33	445.738	245.975	236.246	380.034	241.111
COPA	1007.21	-0.227585	0.257829	0.362582	0.487736	979.54	1202.88	961.967	884.453	1091.21	923.21
GLSA	37.7948	-1.2636	0.485937	0.00346226	0.00940528	55.556	56.9893	23.5008	15.1332	56.2726	19.317
YBAT	36.1807	-0.862837	0.471777	0.0413232	0.0815612	54.094	43.7596	25.8509	21.0184	48.9268	23.4346
CUER	179.149	-0.91625	0.32558	0.00305018	0.00844141	203.218	274.77	128.471	110.136	238.994	119.304
YBBJ	62.8603	0.0624326	0.405543	0.867745	0.909507	73.1	49.8656	59.5354	68.9402	61.4828	64.2378
QMCA	401.369	-0.987049	0.311838	0.000904598	0.0028066	643.28	445.738	283.577	232.884	544.509	258.23
FETA	327.674	-0.995447	0.272019	0.00014856	0.000559363	416.67	469.144	213.858	211.024	442.907	212.441
FETB	308.091	-0.457458	0.286205	0.0966628	0.167424	403.512	317.512	261.643	249.698	360.512	255.67
CNOX	3712.13	-1.83151	0.346631	1.97e-08	1.6e-07	6713.5	5163.64	1064.59	1906.79	5938.57	1485.69
YBBO	318.405	-0.993342	0.270611	0.000142551	0.000539387	447.372	413.172	202.89	210.184	430.272	206.537
TESA	255.596	-1.82813	0.296619	1.15e-10	1.31e-09	381.582	430.473	112.804	97.5252	406.027	105.165
YBBA	63.6893	-1.51168	0.418271	8.02e-05	0.00032542	92.106	103.802	34.4679	24.3813	97.954	29.4246
YBBP	153.742	-0.9932	0.37688	0.00473199	0.0123135	270.47	151.632	98.7035	94.1623	211.051	96.4329
RHSD	41.0659	0.33255	0.443285	0.409426	0.534512	39.474	31.5476	47.0017	46.2404	35.5108	46.621
YBBC	28.1064	-0.301089	0.5358	0.517066	0.634009	36.55	27.477	16.4506	31.9479	32.0135	24.1992
YLBH	0	0	1.24794	NA	NA	0	0	0	0	0	0
YBBD	0	0	1.24794	NA	NA	0	0	0	0	0	0
YLBI	0	0	1.24794	NA	NA	0	0	0	0	0	0
YLBG	65.9632	-0.795234	0.401573	0.0322259	0.0657032	81.872	90.5723	37.6013	53.807	86.2221	45.7042
SELU	184.641	1.14053	0.320615	0.000182842	0.000670655	112.574	106.855	292.977	226.158	109.714	259.567
ALLS	7.43008	-0.458745	0.772606	0.410372	0.535071	5.848	13.2297	3.9168	6.72588	9.53883	5.32134
ALLA	30.0898	-1.09177	0.581672	0.0262319	0.0549997	36.55	51.901	23.5008	8.40735	44.2255	15.9541
ALLR	579.737	-0.546711	0.256045	0.0276483	0.0573772	722.228	667.589	491.951	437.182	694.908	464.566
ALLZ	0	0	1.24794	NA	NA	0	0	0	0	0	0
GCL	27.7609	-1.04871	0.57201	0.0308665	0.0634037	51.17	29.5123	10.1837	20.1776	40.3412	15.1807
HYI	6.27736	-0.0195261	0.789288	0.971992	0.982501	8.772	4.07066	4.70017	7.56661	6.42133	6.13339
GLXR	12.8982	0.619924	0.65458	0.237723	0.349384	7.31	10.1767	16.4506	17.6554	8.74333	17.053
YBBW	3.20325	-0.228545	0.918075	0.674559	NA	5.848	2.03533	1.56672	3.36294	3.94167	2.46483
ALLB	31.6263	0.268961	0.477964	0.529376	0.646004	26.316	29.5123	33.6845	36.9923	27.9142	35.3384
YBBY	7.24829	0.00796456	0.744113	0.988447	0.992591	7.31	7.12366	7.83361	6.72588	7.21683	7.27974
GLXK	40.7261	0.70828	0.448931	0.0817463	0.14466	30.702	27.477	50.9185	53.807	29.0895	52.3627
ALLE	326.167	-0.874315	0.301859	0.00247234	0.00699372	501.466	358.218	226.391	218.591	429.842	222.491
ALLC	22.2868	-0.712542	0.597715	0.153457	0.246832	35.088	24.424	8.61697	21.0184	29.756	14.8177
ALLD	13.8572	-1.05383	0.684331	0.0506043	0.0965968	13.158	28.4946	7.05025	6.72588	20.8263	6.88806
FDRA	3.73826	-0.153623	0.869688	0.781533	NA	4.386	4.07066	3.13344	3.36294	4.22833	3.24819
YLBE	20.0041	-0.446222	0.555907	0.349014	0.473546	24.854	23.4063	14.1005	17.6554	24.1302	15.878
YLBF	1.15137	-0.102894	1.107	0.800953	NA	2.924	0	0	1.68147	1.462	0.840735
YBCF	8.8644	-0.260849	0.737297	0.634894	0.729976	14.62	6.106	5.48353	9.24808	10.363	7.3658
PURK	114.037	1.89389	0.391204	1.7e-07	1.15e-06	54.094	32.5653	189.573	179.917	43.3297	184.745
PURE	58.444	1.50636	0.481152	0.00044313	0.00147441	36.55	16.2827	89.3031	91.6401	26.4163	90.4716
LPXH	484.28	1.04892	0.308039	0.000361541	0.00123621	361.114	245.257	610.238	720.51	303.186	665.374
PPIB	9162.17	0.161746	0.248039	0.502216	0.621768	7883.1	9354.39	8995.33	10415.9	8618.74	9705.6
CYSS	5457.02	0.887351	0.233886	9.81e-05	0.000386973	3538.04	3971.95	7043.2	7274.88	3755	7159.04
YBCI	4.81907	0.0182238	0.82585	0.973905	NA	4.386	5.08833	3.9168	5.88514	4.73716	4.90097
YBCJ	217.599	0.756754	0.287788	0.00622081	0.0156665	153.51	161.809	284.36	270.717	157.659	277.538
FOLD	1346.8	1.09986	0.26059	1.28e-05	6.08e-05	780.708	880.281	2053.97	1672.22	830.495	1863.1
SFMA	11.0834	-0.267759	0.684033	0.616567	0.716803	17.544	8.14133	9.40033	9.24808	12.8427	9.32421
SFMC	1.64215	0.17962	1.01246	0.718319	NA	1.462	1.01767	1.56672	2.5222	1.23983	2.04446
SFMD	10.5219	0.158846	0.722733	0.770953	0.838625	8.772	10.1767	5.48353	17.6554	9.47433	11.5695
SFMH	2.06622	-0.162259	0.979123	0.753832	NA	2.924	2.03533	0.783361	2.5222	2.47967	1.65278
SFMF	4.76862	0.699698	0.886826	0.216603	NA	1.462	3.053	7.83361	6.72588	2.2575	7.27974
FIMZ	11.9024	0.251683	0.68001	0.637007	0.731033	14.62	6.106	11.7504	15.1332	10.363	13.4418
ARGU	0	0	1.24794	NA	NA	0	0	0	0	0	0
INTD	67.6825	-0.265989	0.384213	0.457654	0.578558	70.176	79.3779	67.369	53.807	74.777	60.588
XISD	0	0	1.24794	NA	NA	0	0	0	0	0	0
EXOD	0	0	1.24794	NA	NA	0	0	0	0	0	0
PEAD	0	0	1.24794	NA	NA	0	0	0	0	0	0
REND	0	0	1.24794	NA	NA	0	0	0	0	0	0
INSE3	12.2873	-0.26995	0.648019	0.604688	0.707381	11.696	16.2827	9.40033	11.7703	13.9893	10.5853
INSF3	21.9549	0.138009	0.543	0.768566	0.837333	17.544	23.4063	25.8509	21.0184	20.4752	23.4346
EMRE	253.504	1.27427	0.289911	4.6e-06	2.39e-05	150.586	133.314	350.946	379.171	141.95	365.059
YLCJ	1.59792	0.379261	1.0719	0.418411	NA	1.462	0	1.56672	3.36294	0.731	2.46483
YBCK	38.7005	0.875918	0.559484	0.0672213	0.122462	35.088	13.2297	38.3847	68.0995	24.1588	53.2421
YBCL	16.1125	0.135684	0.632989	0.79221	0.855414	14.62	15.265	10.1837	24.3813	14.9425	17.2825
YBCM	59.2833	-0.355434	0.421136	0.358032	0.483388	71.638	64.113	39.168	62.2144	67.8755	50.6912
YLCH	0	0	1.24794	NA	NA	0	0	0	0	0	0
YBCN	0	0	1.24794	NA	NA	0	0	0	0	0	0
NINE	0	0	1.24794	NA	NA	0	0	0	0	0	0
YBCO	0	0	1.24794	NA	NA	0	0	0	0	0	0
RUSA	0.210184	0.0502556	1.18556	0.858253	NA	0	0	0	0.840735	0	0.420367
YLCG	0.254416	-0.110875	1.18801	0.694308	NA	0	1.01767	0	0	0.508833	0
QUUD	5.28367	0.00167412	0.812679	0.997603	NA	4.386	6.106	3.9168	6.72588	5.246	5.32134
NMPC	0	0	1.24794	NA	NA	0	0	0	0	0	0
INSH2	64.1165	0.0496415	0.398653	0.893148	0.926505	65.79	60.0423	75.986	54.6478	62.9161	65.3169
ESSD	5.24506	0.771476	0.922736	0.172636	NA	0	4.07066	10.1837	6.72588	2.03533	8.45478
RRRD	4.74244	0.493767	0.853629	0.379523	NA	2.924	3.053	6.26689	6.72588	2.9885	6.49638
RZPD	3.17085	0.170676	0.921236	0.752908	NA	4.386	1.01767	3.9168	3.36294	2.70183	3.63987
RZOD	0.19584	0.0472907	1.18556	0.866451	NA	0	0	0.783361	0	0	0.39168
BORD	8640.56	1.3418	0.266671	1.86e-07	1.24e-06	4002.96	5390.58	13068	12100.7	4696.77	12584.4
YBCV	12.9527	1.4749	0.763819	0.00979304	0.0232858	4.386	4.07066	16.4506	26.9035	4.22833	21.677
YBCW	50.5286	-0.278817	0.416335	0.466764	0.586752	62.866	49.8656	42.3015	47.0811	56.3658	44.6913
YLCI	1.03778	0.180024	1.12121	0.64989	NA	0	1.01767	3.13344	0	0.508833	1.56672
NOHD	1.34721	-0.0318599	1.06095	0.944185	NA	2.924	0	0.783361	1.68147	1.462	1.23242
AAAD	0	0	1.24794	NA	NA	0	0	0	0	0	0
TFAD	2.49843	0.275689	0.953583	0.605027	NA	1.462	2.03533	3.13344	3.36294	1.74867	3.24819
YBCY	0	0	1.24794	NA	NA	0	0	0	0	0	0
TFAX	4.04384	0.353876	0.886417	0.523516	NA	1.462	4.07066	3.9168	6.72588	2.76633	5.32134
APPY	150.618	0.0811106	0.499089	0.854329	0.89938	162.282	128.226	68.1524	243.813	145.254	155.983
OMPT	31503.1	-0.485784	0.256346	0.0506441	0.0966246	34887.7	39262.6	22768.4	29093.6	37075.1	25931
ENVY	8.54107	-0.812822	0.827328	0.153758	0.247124	14.62	11.1943	0.783361	7.56661	12.9072	4.17499
YBCH	63.5528	0.583483	0.395865	0.111964	0.189557	55.556	42.742	75.2026	80.7105	49.149	77.9566
NFRA	202.97	0.774692	0.303334	0.00760267	0.0186921	150.586	140.438	235.008	285.85	145.512	260.429
NFRB	52.3442	1.32732	0.449981	0.00110833	0.00338236	26.316	26.4593	65.8023	90.7994	26.3877	78.3008
CUSS	109.643	0.65665	0.338757	0.0405721	0.0803269	84.796	80.3956	147.272	126.11	82.5958	136.691
CUSR	137.966	1.20101	0.341384	0.000194369	0.000709541	67.252	89.5546	184.873	210.184	78.4033	197.528
CUSC	4.35567	-0.103349	0.865445	0.852053	NA	4.386	5.08833	6.26689	1.68147	4.73716	3.97418
CUSF	12.3945	0.0700193	0.662273	0.894258	0.926981	7.31	16.2827	12.5338	13.4518	11.7963	12.9928
CUSB	8.0149	0.372059	0.750003	0.500764	0.620455	7.31	5.08833	7.05025	12.611	6.19916	9.83063
CUSA	22.1808	1.03747	0.614187	0.0411502	0.0813034	5.848	17.3003	34.4679	31.1072	11.5742	32.7875
PHEP	932.526	2.45371	0.382179	4.45e-12	6.31e-11	343.57	161.809	1588.66	1636.07	252.689	1612.36
YBDG	867.525	-0.0251751	0.253048	0.918368	0.945504	893.282	857.892	785.711	933.216	875.587	859.463
NFSB	3230.72	0.00353993	0.237801	0.987808	0.992468	2998.56	3453.96	3178.88	3291.48	3226.26	3235.18
YBDF	78.8487	-1.67128	0.400996	6.25e-06	3.17e-05	134.504	113.979	39.168	27.7442	124.241	33.4561
YBDJ	107.222	0.828193	0.340714	0.0101418	0.023996	68.714	79.3779	137.872	142.925	74.046	140.398
YBDK	96.0133	-1.96567	0.509796	1.14e-05	5.46e-05	233.92	87.5193	28.9844	33.6294	160.72	31.3069
SOKE	0	0	1.24794	NA	NA	0	0	0	0	0	0
HOKE	1.43567	-0.48244	1.09795	0.296359	NA	2.924	2.03533	0.783361	0	2.47967	0.39168
INSL2	301.907	0.161325	0.273301	0.541069	0.655082	266.084	301.229	325.878	314.435	283.657	320.156
ENTD	19.576	1.28946	0.61673	0.0114589	0.026716	7.31	10.1767	30.5511	30.2665	8.74333	30.4088
FEPA	1430.58	0.725675	0.287042	0.00854786	0.0206582	850.884	1252.75	1788.41	1830.28	1051.82	1809.35
FES	179.955	0.490165	0.320024	0.107872	0.184175	122.808	169.95	218.558	208.502	146.379	213.53
YBDZ	53.5676	-0.104115	0.449938	0.7986	0.859702	38.012	73.2719	51.7018	51.2848	55.642	51.4933
ENTF	1038.09	-0.119088	0.237271	0.606426	0.708884	1097.96	1068.55	998.002	987.863	1083.26	992.933
FEPE	22.1148	1.74804	0.6711	0.0011558	0.00351323	10.234	4.07066	32.1178	42.0367	7.15233	37.0773
FEPC	370.641	0.894793	0.291976	0.00140575	0.0041839	286.552	216.763	519.368	459.882	251.657	489.625
FEPG	129.693	0.950645	0.345975	0.00358552	0.00969886	97.954	71.2366	162.939	186.643	84.5953	174.791
FEPD	237.031	1.45746	0.290778	1.7e-07	1.15e-06	116.96	123.138	354.079	353.949	120.049	354.014
ENTS	647.55	1.56071	0.269632	1.92e-09	1.85e-08	317.254	308.353	1081.82	882.771	312.803	982.296
FEPB	439.187	0.522411	0.273618	0.0479381	0.092335	343.57	366.36	469.233	577.585	354.965	523.409
ENTC	697.784	0.987445	0.279269	0.000240307	0.000858432	390.354	514.939	882.848	1003	452.646	942.922
ENTE	664.008	0.767184	0.255114	0.00192086	0.00555672	445.91	516.974	850.73	842.416	481.442	846.573
ENTB	571.982	0.49733	0.335691	0.118051	0.197852	333.336	593.299	709.725	651.569	463.318	680.647
ENTA	218.97	0.559946	0.395836	0.12718	0.210484	108.188	232.028	296.894	238.769	170.108	267.831
ENTH	63.8005	0.802596	0.399005	0.0297685	0.0614393	49.708	38.6713	86.9531	79.8698	44.1897	83.4114
CSTA	1631.84	-2.41581	0.385124	1.29e-11	1.69e-10	1975.16	3652.4	548.353	351.427	2813.78	449.89
YBDD	79.5498	-2.19483	0.472671	2.05e-07	1.35e-06	92.106	179.109	24.2842	22.6998	135.608	23.492
HCXA	25.0513	0.611363	0.529019	0.184351	0.283897	20.468	16.2827	28.9844	34.4701	18.3753	31.7272
YBDL	71.3659	-0.668984	0.386817	0.0630495	0.116243	103.802	76.3249	54.0519	51.2848	90.0635	52.6684
YBDM	63.1065	-0.472548	0.385352	0.187965	0.288116	70.176	79.3779	53.2685	49.6033	74.777	51.4359
YBDN	10.3319	0.168473	0.695546	0.754247	0.826245	11.696	7.12366	14.1005	8.40735	9.40983	11.2539
YBDO	31.1881	-0.640254	0.484717	0.138294	0.225855	39.474	39.689	20.3674	25.222	39.5815	22.7947
DSBG	624.034	0.544465	0.271651	0.0379535	0.0757686	538.016	462.02	671.34	824.761	500.018	748.051
AHPC	48542.1	0.261889	0.230717	0.244612	0.357726	41681.6	46175.6	51466	54845.3	43928.6	53155.7
AHPF	10258.9	0.186152	0.233715	0.413966	0.538058	9105.34	10022	10427.3	11481.1	9563.66	10954.2
USPG	1378.55	-1.51721	0.249398	3.45e-10	3.66e-09	2229.55	1912.19	706.591	665.862	2070.87	686.227
YBDR	13.578	0.20566	0.62524	0.687744	0.770524	13.158	11.1943	15.6672	14.2925	12.1762	14.9799
YLDA	0	0	1.24794	NA	NA	0	0	0	0	0	0
RNK	1331.51	0.922224	0.344541	0.00457481	0.0119514	627.198	1127.57	2022.64	1548.63	877.386	1785.64
RNA	813.872	0.388133	0.2771	0.146477	0.236598	593.572	799.885	978.418	883.612	696.729	931.015
CITT	9.13257	0.563957	0.732736	0.305554	0.426818	7.31	5.08833	14.8839	9.24808	6.19916	12.066
CITG	0.19584	0.0472907	1.18556	0.866451	NA	0	0	0.783361	0	0	0.39168
CITX	0.812048	0.348752	1.14379	0.376263	NA	0	0	1.56672	1.68147	0	1.6241
CITF	2.86393	0.141325	0.920714	0.794237	NA	2.924	2.03533	3.13344	3.36294	2.47967	3.24819
CITE	3.26539	-0.434044	0.918064	0.430504	NA	2.924	6.106	2.35008	1.68147	4.515	2.01578
CITD	0.19584	0.0472907	1.18556	0.866451	NA	0	0	0.783361	0	0	0.39168
CITC	1.96462	0.0074691	1.02859	0.98765	NA	2.924	1.01767	3.9168	0	1.97083	1.9584
DPIB	42.9704	1.37386	0.487077	0.00150678	0.00444685	21.93	19.3357	53.2685	77.3476	20.6328	65.3081
DPIA	101.243	0.979621	0.391048	0.0069429	0.0172918	73.1	54.954	110.454	166.465	64.027	138.46
DCUC	13.3001	-0.120196	0.676175	0.821193	0.87683	20.468	8.14133	8.61697	15.974	14.3047	12.2955
PAGP	44.8586	2.28456	0.527716	6.57e-07	4.01e-06	10.234	13.2297	74.4193	81.5513	11.7318	77.9853
CSPE	30008	1.09727	0.300454	0.000134994	0.000514345	14291.1	22376.4	44448.7	38915.9	18333.7	41682.3
CRCB	352.547	1.12857	0.292482	5.72e-05	0.000239657	242.692	183.18	473.15	511.167	212.936	492.158
YBEM	0	0	1.24794	NA	NA	0	0	0	0	0	0
TATE	410.706	0.803487	0.288507	0.00374898	0.0100629	270.47	311.406	597.704	463.245	290.938	530.475
LIPA	4577.36	0.625923	0.239322	0.00720531	0.0178411	3482.48	3616.78	6040.5	5169.68	3549.63	5605.09
YBEF	32.0404	0.439467	0.480252	0.305756	0.426944	23.392	28.4946	37.6013	38.6738	25.9433	38.1376
LIPB	431.858	1.01503	0.261924	6.15e-05	0.000256151	285.09	270.699	567.153	604.488	277.895	585.821
YBED	1387.19	-1.60852	0.254022	6.06e-11	7.17e-10	2111.13	2124.89	592.221	720.51	2118.01	656.365
DACA	3974.19	0.981999	0.237183	2.09e-05	9.54e-05	2774.88	2449.52	5187.42	5484.95	2612.2	5336.18
RLPA	1085.17	-0.17878	0.237055	0.438873	0.561482	1140.36	1171.33	1029.34	999.634	1155.85	1014.48
MRDB	525.04	1.662	0.277259	4.6e-10	4.81e-09	267.546	211.675	826.446	794.494	239.61	810.47
MRDA	996.029	1.99997	0.307263	8.47e-12	1.16e-10	448.834	291.052	1689.71	1554.52	369.943	1622.11
RLMH	147.272	1.75183	0.361412	2.25e-07	1.47e-06	74.562	48.848	219.341	246.335	61.705	232.838
RSFS	1116.92	1.61946	0.269183	4.36e-10	4.58e-09	592.11	453.879	1677.18	1744.52	522.995	1710.85
COBC	54.1442	0.538552	0.430937	0.171558	0.268401	52.632	32.5653	65.8023	65.5773	42.5987	65.6898
NADD	169.406	1.21319	0.336072	0.000135159	0.000514463	114.036	79.3779	230.308	253.902	96.707	242.105
HOLA	250.821	1.10501	0.314582	0.000226683	0.000814318	179.826	125.173	349.379	348.905	152.499	349.142
LPTE	839.392	0.603891	0.253004	0.0138846	0.0316219	707.608	605.511	990.168	1054.28	656.56	1022.22
LEUS	12778.3	1.0267	0.226179	3.26e-06	1.72e-05	8141.88	8328.58	17674.2	16968.5	8235.23	17321.4
YBEL	758.484	-1.72099	0.299633	1.85e-09	1.79e-08	1292.41	1079.74	388.547	273.239	1186.08	330.893
YBEQ	4.70192	0.280945	0.838937	0.614944	NA	4.386	3.053	5.48353	5.88514	3.7195	5.68433
YBER	2.59397	0.3727	1.01375	0.463275	NA	2.924	0	1.56672	5.88514	1.462	3.72593
DJLB	5.6097	-0.111067	0.837308	0.841934	0.890898	2.924	9.15899	7.83361	2.5222	6.0415	5.17791
YBET	7.04633	0.417677	0.824726	0.456457	0.577235	5.848	4.07066	3.13344	15.1332	4.95933	9.13333
YBEU	8.79946	0.410162	0.722467	0.453081	0.575053	7.31	6.106	12.5338	9.24808	6.708	10.8909
DJLC	13.1002	0.347103	0.63946	0.502853	0.622155	10.234	11.1943	13.3171	17.6554	10.7142	15.4863
HSCC	50.9963	-0.179273	0.512579	0.690636	0.772907	29.24	80.3956	54.8353	39.5145	54.8178	47.1749
RIHA	2197.53	-1.64506	0.330313	1.43e-07	9.79e-07	2687.16	4128.67	1167.21	807.105	3407.91	987.156
GLTL	258.168	-0.595177	0.294641	0.0352922	0.0711225	342.108	287.999	220.124	182.439	315.054	201.282
GLTK	77.8208	-0.53637	0.387499	0.136854	0.223789	105.264	83.4486	71.2858	51.2848	94.3563	61.2853
GLTJ	100.64	-0.568585	0.366499	0.0980372	0.169421	121.346	124.155	94.0033	63.0551	122.751	78.5292
SROC	0	0	1.24794	NA	NA	0	0	0	0	0	0
GLTI	1093.51	-1.48151	0.29222	1.21e-07	8.45e-07	1366.97	1913.21	596.138	497.715	1640.09	546.926
INSH3	120.21	-0.165525	0.342546	0.609554	0.711456	143.276	112.961	124.554	100.047	128.118	112.301
LNT	587.182	0.802642	0.272562	0.00227616	0.00648182	467.84	368.395	723.042	789.45	418.118	756.246
YBEX	1312.99	0.952593	0.345056	0.0034408	0.00936024	1076.03	629.935	1460.97	2085.02	852.984	1773
YBEY	558.782	-1.23607	0.26628	1.53e-06	8.65e-06	862.58	730.684	304.727	337.135	796.632	320.931
YBEZ	2959.84	-1.80301	0.239942	1.01e-14	2.24e-13	4881.62	4429.9	1208.73	1319.11	4655.76	1263.92
MIAB	4429.36	1.75178	0.230464	5.73e-15	1.33e-13	1991.24	1914.23	6928.04	6883.94	1952.74	6905.99
UBIF	654.835	-0.379012	0.284409	0.166291	0.26262	862.58	631.971	598.488	526.3	747.275	562.394
GLNX	0	0	1.24794	NA	NA	0	0	0	0	0	0
GLNV	0	0	1.24794	NA	NA	0	0	0	0	0	0
METU	0	0	1.24794	NA	NA	0	0	0	0	0	0
GLNW	0	0	1.24794	NA	NA	0	0	0	0	0	0
GLNU	0	0	1.24794	NA	NA	0	0	0	0	0	0
LEUW	0	0	1.24794	NA	NA	0	0	0	0	0	0
METT	0	0	1.24794	NA	NA	0	0	0	0	0	0
ASNB	1950.01	-2.33217	0.286841	2.17e-17	7.82e-16	3869.91	2729.38	617.288	583.47	3299.65	600.379
UMPH	1220.97	-0.274603	0.251426	0.260659	0.375666	1236.85	1450.17	1159.37	1037.47	1343.51	1098.42
NAGC	1160.91	0.532454	0.24152	0.0234554	0.049726	979.54	896.564	1425.72	1341.81	938.052	1383.76
NAGA	902.73	-1.00676	0.266934	9.44e-05	0.000374175	1068.72	1376.9	573.42	591.877	1222.81	582.649
NAGB	2125.55	-0.999698	0.289089	0.00031628	0.00110169	2347.97	3416.3	1462.53	1275.39	2882.14	1368.96
NAGE	6080.41	-1.17428	0.281075	1.4e-05	6.62e-05	7115.55	10023	3858.84	3324.27	8569.27	3591.55
GLNS	7736.32	0.787649	0.233531	0.000536524	0.00174604	5393.32	5764.06	10417.9	9369.99	5578.69	9893.95
CHIZ	0	0	1.24794	NA	NA	0	0	0	0	0	0
CHIP	50.0822	0.391696	0.569421	0.418362	0.542851	19.006	62.0776	82.2529	36.9923	40.5418	59.6226
CHIQ	6.81473	0.106287	0.772588	0.848031	0.895131	4.386	8.14133	5.48353	9.24808	6.26366	7.3658
FUR	3640.4	0.842511	0.318729	0.00550085	0.0141319	1899.14	3130.34	5282.2	4249.91	2514.74	4766.06
UOF	83.0237	0.44177	0.439829	0.270058	0.386099	42.398	92.6076	86.9531	110.136	67.5028	98.5447
FLDA	6424.59	0.804852	0.234273	0.000420411	0.0014123	4424.01	4766.75	8681.2	7826.4	4595.38	8253.8
YBFE	111.928	1.81877	0.407851	1.24e-06	7.14e-06	45.322	41.7243	137.872	222.795	43.5232	180.333
YBFF	632.7	-0.341046	0.26747	0.187341	0.287576	780.708	644.183	592.221	513.689	712.445	552.955
SEQA	2524.03	0.725956	0.249549	0.0027296	0.00762576	1672.53	2062.81	3205.51	3155.28	1867.67	3180.39
PGM	5523.91	-0.468118	0.24835	0.0523481	0.0990865	6214.96	6710.49	5058.16	4112.03	6462.73	4585.1
YBFP	37.3977	1.43217	0.501051	0.00120296	0.00364501	14.62	19.3357	62.6689	52.9663	16.9778	57.8176
YBFG	0	0	1.24794	NA	NA	0	0	0	0	0	0
YBFI	0	0	1.24794	NA	NA	0	0	0	0	0	0
POTE	21.1858	-1.01417	0.623093	0.0477684	0.0921007	43.86	18.318	13.3171	9.24808	31.089	11.2826
SPEF	6.78454	0.780059	0.847508	0.171184	0.267924	5.848	1.01767	10.1837	10.0888	3.43283	10.1363
SPEFL	0.601864	0.240021	1.15427	0.505534	NA	0	0	1.56672	0.840735	0	1.20373
KDPE	75.2978	0.845815	0.372287	0.0151024	0.0340497	52.632	49.8656	99.4868	99.2067	51.2488	99.3468
KDPD	253.064	0.0779233	0.297048	0.784568	0.849205	279.242	212.692	253.809	266.513	245.967	260.161
KDPC	7.74307	-0.562701	0.785918	0.315367	0.43718	16.082	5.08833	3.9168	5.88514	10.5852	4.90097
KDPB	17.8637	-0.321407	0.579197	0.511226	0.628658	21.93	19.3357	12.5338	17.6554	20.6328	15.0946
KDPA	11.4999	0.179176	0.657561	0.732936	0.808677	11.696	9.15899	12.5338	12.611	10.4275	12.5724
KDPF	0	0	1.24794	NA	NA	0	0	0	0	0	0
YBFA	401.866	0.711933	0.312539	0.01699	0.0376895	355.266	238.134	549.136	464.926	296.7	507.031
RHSC	45.3867	0.299931	0.464186	0.473132	0.592072	43.86	35.6183	64.2356	37.8331	39.7392	51.0343
YBFB	1.68267	0.469092	1.07345	0.327015	NA	0	1.01767	2.35008	3.36294	0.508833	2.85651
YBFO	0	0	1.24794	NA	NA	0	0	0	0	0	0
YBFC	18.4438	0.0345615	0.568715	0.943023	0.961588	19.006	17.3003	16.4506	21.0184	18.1532	18.7345
YBFQ	1.25047	0.00477798	1.06993	0.991457	NA	1.462	1.01767	0	2.5222	1.23983	1.2611
YBFL	0	0	1.24794	NA	NA	0	0	0	0	0	0
YBFD	5.33753	-0.306965	0.836	0.582907	0.689594	10.234	3.053	4.70017	3.36294	6.6435	4.03155
YBGA	18.4085	-0.500048	0.601184	0.317904	0.439742	30.702	15.265	12.5338	15.1332	22.9835	13.8335
PHR	41.5822	0.784421	0.476631	0.0657791	0.120349	36.55	20.3533	55.6186	53.807	28.4517	54.7128
DTPD	80.8678	0.908979	0.384971	0.0111521	0.0260964	62.866	43.7596	104.187	112.658	53.3128	108.423
YBGI	1996.85	-1.98781	0.241114	1.99e-17	7.35e-16	3267.57	3184.28	809.995	725.554	3225.92	767.775
PXPB	131.435	-1.8506	0.375774	1.23e-07	8.56e-07	255.85	167.915	54.0519	47.9219	211.882	50.9869
PXPC	321.231	-2.1624	0.321154	1.26e-12	1.96e-11	592.11	478.303	124.554	89.9586	535.206	107.256
PXPA	161.174	-0.629068	0.327524	0.0432174	0.0846754	216.376	182.162	105.754	140.403	199.269	123.078
NEI	185.233	-0.655417	0.39335	0.0725954	0.130638	314.33	151.632	137.088	137.88	232.981	137.484
ABRB	40.4623	-0.746475	0.449166	0.0666645	0.121621	48.246	56.9893	30.5511	26.0628	52.6176	28.3069
YBGO	2.4054	-0.147009	0.953975	0.781221	NA	1.462	4.07066	1.56672	2.5222	2.76633	2.04446
YBGP	2.88198	-0.297098	0.925846	0.58477	NA	4.386	3.053	1.56672	2.5222	3.7195	2.04446
YBGQ	30.2823	-0.412328	0.567755	0.393385	0.517804	40.936	31.5476	36.0346	12.611	36.2418	24.3228
YBGD	8.02517	-1.23153	0.812931	0.0333245	0.0675836	13.158	13.2297	2.35008	3.36294	13.1938	2.85651
GLTA	32744.7	-2.93297	0.348827	2.68e-19	1.35e-17	61086.7	56373.6	8755.62	4762.76	58730.2	6759.19
YBGV	51.912	-0.499434	0.517689	0.270834	0.386766	33.626	92.6076	47.785	33.6294	63.1168	40.7072
YBGU	47.3319	-1.18654	0.539983	0.0110799	0.0259909	39.474	100.749	29.7677	19.3369	70.1115	24.5523
SDHC	3596.22	-0.720472	0.364878	0.0352607	0.0710965	3428.39	5737.6	3311.27	1907.63	4583	2609.45
SDHD	803.781	-0.486986	0.373777	0.163665	0.259871	757.316	1155.05	854.647	448.112	956.183	651.379
SDHA	14615	-1.00414	0.376761	0.00428028	0.0112836	17394.9	22784.5	12471.9	5808.64	20089.7	9140.26
SDHB	6381.88	-1.09254	0.365654	0.00142012	0.00421308	8631.65	9247.53	5197.6	2450.74	8939.59	3824.17
SUCA	17076.5	-0.735792	0.299226	0.0102685	0.0242658	22354	21002.6	15314.7	9634.82	21678.3	12474.8
SUCB	14640.6	-0.258319	0.276983	0.333711	0.45699	18946.1	13142.1	13631.3	12843.1	16044.1	13237.2
SUCC	6884.17	-1.11887	0.333012	0.000388425	0.00131872	12400.7	6903.85	4435.39	3796.76	9652.26	4116.07
SUCD	4486.25	-0.913293	0.36946	0.00824952	0.020102	8247.14	3799.96	2890.6	3007.31	6023.55	2948.95
SDHX	0	0	1.24794	NA	NA	0	0	0	0	0	0
MNGR	356.329	0.473048	0.273664	0.0733581	0.131717	282.166	306.317	386.197	450.634	294.242	418.415
MNGA	16.9341	-1.55377	0.66664	0.00367267	0.00989273	29.24	26.4593	7.83361	4.20367	27.8497	6.01864
MNGB	95.8483	-0.181444	0.347785	0.580692	0.687823	102.34	102.784	79.9028	98.366	102.562	89.1344
CYDA	6441.24	1.06588	0.355522	0.00142481	0.00422222	4573.14	3286.04	6247.3	11658.5	3929.59	8952.89
CYDB	2589.35	0.909474	0.351036	0.00594868	0.0150614	1903.52	1527.52	2382.2	4544.17	1715.52	3463.19
CYDX	141.66	0.421373	0.375878	0.230442	0.340905	125.732	110.926	120.638	209.343	118.329	164.99
YBGE	131.096	1.1119	0.447717	0.00611369	0.0154271	81.872	68.1836	112.021	262.309	75.0278	187.165
YBGC	322.147	0.301721	0.357881	0.37033	0.495493	364.038	205.569	307.861	411.119	284.803	359.49
TOLQ	899.77	1.56261	0.272351	2.58e-09	2.44e-08	418.132	448.791	1196.98	1535.18	433.461	1366.08
TOLR	280.03	1.21001	0.288753	1.26e-05	6.03e-05	157.896	165.88	365.046	431.297	161.888	398.172
TOLA	562.649	1.34615	0.254136	4.5e-08	3.42e-07	308.482	304.282	813.912	823.92	306.382	818.916
TOLB	7309.32	0.288427	0.23468	0.207338	0.312516	6195.96	6890.62	8434.45	7716.26	6543.29	8075.35
PAL	9562.03	0.594325	0.263951	0.0199598	0.0432482	6520.52	8473.09	10724.2	12530.3	7496.8	11627.3
CPOB	2856.67	1.08387	0.246824	6.07e-06	3.09e-05	1669.6	1893.88	3652.81	4210.4	1781.74	3931.61
LYST	0	0	1.24794	NA	NA	0	0	0	0	0	0
VALT	0	0	1.24794	NA	NA	0	0	0	0	0	0
LYSW	0	0	1.24794	NA	NA	0	0	0	0	0	0
VALZ	0	0	1.24794	NA	NA	0	0	0	0	0	0
LYSY	0	0	1.24794	NA	NA	0	0	0	0	0	0
LYSZ	0	0	1.24794	NA	NA	0	0	0	0	0	0
LYSQ	0	0	1.24794	NA	NA	0	0	0	0	0	0
NADA	139.167	-1.05234	0.319264	0.000531188	0.00173133	204.68	179.109	84.603	88.2771	191.895	86.4401
PNUC	122.157	-1.51585	0.363358	8.33e-06	4.13e-05	191.522	181.145	69.7191	46.2404	186.333	57.9798
ZITB	163.014	-1.07494	0.350274	0.00111802	0.00340378	269.008	185.215	111.237	86.5957	227.112	98.9165
YBGS	33.5068	-0.912457	0.529986	0.047798	0.0921115	58.48	34.6006	14.8839	26.0628	46.5403	20.4733
AROG	3060.11	-1.00971	0.243399	1.96e-05	8.98e-05	4368.46	3908.85	1849.51	2113.61	4138.66	1981.56
GPMA	23756.3	-0.0172009	0.240432	0.941421	0.960721	22125.9	25684.9	22287.4	24926.9	23905.4	23607.2
GALM	2592.72	-0.590943	0.276065	0.0264685	0.0552279	3695.94	2610.31	2001.49	2063.16	3153.12	2032.32
GALK	2082.45	-1.0312	0.246817	1.68e-05	7.78e-05	2731.02	2931.9	1445.3	1221.59	2831.46	1333.44
GALT	819.554	-0.704964	0.262934	0.00559058	0.0143263	909.364	1145.89	612.588	610.373	1027.63	611.481
GALE	2934.55	-0.104961	0.27362	0.691208	0.773322	2535.11	3561.83	2755.86	2885.4	3048.47	2820.63
MODF	508.535	-2.06441	0.326931	2.58e-11	3.22e-10	729.538	945.412	215.424	143.766	837.475	179.595
MODE	592.858	0.198514	0.25388	0.420404	0.544394	539.478	559.716	674.474	597.762	549.597	636.118
ACRZ	903.733	1.07155	0.32034	0.000435948	0.00145683	413.746	697.101	1234.58	1269.51	555.424	1252.04
MODA	535.773	-0.426074	0.285457	0.120917	0.201949	520.472	719.49	456.699	446.43	619.981	451.565
MODB	87.4205	-0.382111	0.348349	0.245274	0.358147	100.878	99.7313	76.7694	72.3032	100.305	74.5363
MODC	106.66	-0.349191	0.338979	0.276739	0.393595	122.808	119.067	83.0362	101.729	120.937	92.3826
YBHA	1046.37	1.52625	0.242376	8.8e-11	1.03e-09	523.396	515.957	1594.14	1552	519.676	1573.07
PGL	3706.8	-1.29778	0.262169	3.02e-07	1.93e-06	5596.54	5100.54	1796.25	2333.88	5348.54	2065.06
YBHD	11.062	-0.263675	0.681358	0.621363	0.720765	13.158	12.212	6.26689	12.611	12.685	9.43895
YBHH	1.33286	-0.0365669	1.06145	0.935897	NA	2.924	0	1.56672	0.840735	1.462	1.20373
YBHI	4.88712	-0.0107053	0.82899	0.984667	NA	5.848	4.07066	6.26689	3.36294	4.95933	4.81491
YBHJ	41.9684	0.548431	0.443342	0.173573	0.270559	33.626	31.5476	55.6186	47.0811	32.5868	51.3499
YBHC	2270.67	0.884771	0.254581	0.000336274	0.00115808	1444.46	1672.03	2715.91	3250.28	1558.24	2983.1
YBHB	338.34	0.55359	0.280298	0.0403868	0.0800427	299.71	240.169	406.564	406.916	269.94	406.74
BIOA	74.5713	0.946247	0.380165	0.00756683	0.0186291	48.246	47.8303	108.887	93.3216	48.0381	101.104
BIOB	50.6852	-0.396349	0.408279	0.292969	0.412546	58.48	59.0246	41.5181	43.7182	58.7523	42.6182
BIOF	16.5913	0.116585	0.635197	0.821242	0.87683	23.392	8.14133	18.0173	16.8147	15.7667	17.416
BIOC	7.86334	-0.046075	0.773884	0.933798	0.955741	10.234	6.106	11.7504	3.36294	8.17	7.55668
BIOD	31.9995	-0.111474	0.483953	0.796254	0.858521	29.24	37.6536	26.6343	34.4701	33.4468	30.5522
UVRB	909.494	-0.00477481	0.262788	0.985031	0.991497	998.546	824.309	976.068	839.053	911.428	907.56
YBHK	384.272	-0.0813955	0.278808	0.762109	0.832715	444.448	348.042	371.313	373.286	396.245	372.3
MOAA	404.521	-0.146785	0.264363	0.56624	0.676137	407.898	444.72	361.913	403.553	426.309	382.733
MOAB	493.394	-1.44723	0.257308	6.09e-09	5.47e-08	751.468	713.384	251.459	257.265	732.426	254.362
MOAC	297.242	0.0320618	0.28122	0.905837	0.936374	320.178	267.646	286.71	314.435	293.912	300.572
MOAD	117.347	0.224246	0.347706	0.494707	0.615453	124.27	90.5723	117.504	137.04	107.421	127.272
MOAE	146.99	-0.118591	0.351357	0.720508	0.79726	165.206	142.473	110.454	169.828	153.84	140.141
YBHL	1211.58	-0.483703	0.243047	0.0407458	0.0805875	1345.04	1502.07	1034.04	965.163	1423.56	999.6
YBHM	31.3235	0.69593	0.488786	0.109358	0.186215	21.93	22.3887	42.3015	38.6738	22.1593	40.4876
YBHN	4.50166	-0.705915	0.90623	0.21116	NA	8.772	5.08833	0.783361	3.36294	6.93016	2.07315
CLSB	9.41646	-0.813663	0.785482	0.149568	0.241184	21.93	6.106	6.26689	3.36294	14.018	4.81491
YBHP	16.6631	-1.32047	0.785636	0.02153	0.0462283	43.86	11.1943	2.35008	9.24808	27.5272	5.79908
YBHQ	465.31	0.17252	0.447612	0.671155	0.756959	232.458	629.935	630.605	368.242	431.197	499.424
YBHR	205.183	-2.22443	0.317019	1.49e-13	2.69e-12	339.184	349.059	73.6359	58.8514	344.122	66.2437
YBHS	173.956	-2.71655	0.38194	1.6e-14	3.31e-13	362.576	253.399	46.2183	33.6294	307.987	39.9238
YBHF	260.006	-2.25489	0.33129	5.98e-13	9.92e-12	419.594	456.932	97.9201	65.5773	438.263	81.7487
YBHG	535.342	-2.71527	0.33429	6.77e-18	2.7e-16	796.79	1089.92	150.405	104.251	943.355	127.328
CECR	207.693	-1.39788	0.425003	0.000320481	0.00111268	239.768	386.713	137.872	66.418	313.241	102.145
RHLE	632.436	2.43942	0.522301	8.59e-08	6.18e-07	245.616	62.0776	1067.72	1154.33	153.847	1111.02
YBIA	48.3631	-0.840715	0.480785	0.0500939	0.0959916	45.322	84.4663	37.6013	26.0628	64.8941	31.832
DING	264.157	1.22147	0.324288	7.27e-05	0.00029789	143.276	156.721	448.082	308.55	149.998	378.316
YBIB	667.718	-1.03439	0.256157	3.06e-05	0.000134639	871.352	947.447	453.566	398.508	909.399	426.037
HCXB	295.986	-1.7286	0.318232	1.08e-08	9.36e-08	532.168	396.89	112.804	142.084	464.529	127.444
ZBIJ	0	0	1.24794	NA	NA	0	0	0	0	0	0
YBIE	5.88303	0.315134	0.806751	0.572862	0.681285	2.924	6.106	8.61697	5.88514	4.515	7.25106
YBIJ	78.1238	0.429534	0.506454	0.335992	0.458802	95.03	32.5653	69.7191	115.181	63.7977	92.4499
YBII	12.156	-0.304364	0.648028	0.559493	0.671007	16.082	12.212	9.40033	10.9296	14.147	10.1649
YBIX	81.6881	0.531009	0.378754	0.133166	0.219067	52.632	76.3249	100.27	97.5252	64.4785	98.8977
FIU	2825.36	0.492016	0.29814	0.0852347	0.150071	1793.87	2821.99	3420.15	3265.41	2307.93	3342.78
MCBA	10.2437	-0.0849691	0.677571	0.873166	0.91344	10.234	11.1943	8.61697	10.9296	10.7142	9.77326
RLMF	591.872	2.18322	0.308456	1.07e-13	1.95e-12	235.382	159.774	1045	927.33	197.578	986.167
YBIO	36.4631	-0.409997	0.559969	0.391804	0.516304	62.866	24.424	38.3847	20.1776	43.645	29.2812
GLNQ	479.189	-0.0488888	0.252345	0.841832	0.890898	491.232	484.409	466.1	475.015	487.82	470.557
GLNP	281.924	-0.439838	0.279882	0.102996	0.176776	349.418	306.317	248.325	223.635	327.868	235.98
GLNH	1856.29	-0.499807	0.239551	0.0320802	0.0654758	2157.91	2224.62	1423.37	1619.26	2191.26	1521.31
DPS	2459.38	-0.627617	0.354929	0.0603394	0.112109	3929.86	2166.61	1518.15	2222.9	3048.23	1870.53
RHTA	157.47	0.888465	0.318651	0.00340485	0.00929544	115.498	97.6959	222.474	194.21	106.597	208.342
YLIM	41.0083	1.20338	0.552531	0.0112343	0.0262568	32.164	10.1767	60.3188	61.3736	21.1703	60.8462
OMPX	19622.1	1.17539	0.233316	2.28e-07	1.49e-06	11473.8	11984	25883.8	29146.6	11728.9	27515.2
OPGE	546.227	2.89718	0.33377	2.97e-20	1.78e-18	144.738	89.5546	928.283	1022.33	117.146	975.308
RYBA	0	0	1.24794	NA	NA	0	0	0	0	0	0
MNTS	287.565	-0.319363	0.38547	0.373823	0.498557	228.072	419.278	307.861	195.05	323.675	251.456
MNTR	294.138	0.674291	0.304645	0.0206894	0.044527	214.914	226.94	426.148	308.55	220.927	367.349
YBIR	193.949	1.07728	0.301076	0.000183772	0.000673421	125.732	113.979	279.66	256.424	119.855	268.042
LDTB	3295.5	1.65743	0.341953	2.73e-07	1.75e-06	1897.68	1026.82	4813.75	5443.76	1462.25	5128.75
YBIT	2862.86	1.95084	0.242478	1.12e-16	3.51e-15	1195.92	1052.27	4733.07	4470.19	1124.09	4601.63
YBIU	179.396	-0.761605	0.30351	0.00872463	0.0210456	241.23	217.781	119.854	138.721	229.505	129.288
YBIV	396.969	0.0646845	0.33484	0.838633	0.889452	491.232	283.929	394.031	418.686	387.58	406.358
YBIW	26.3946	-1.19365	0.581064	0.015047	0.0339665	54.094	25.4416	11.7504	14.2925	39.7678	13.0215
YBIY	0	0	1.24794	NA	NA	0	0	0	0	0	0
FSAA	89.3398	-0.733162	0.368781	0.0337678	0.0682659	127.194	101.767	72.0692	56.3292	114.48	64.1992
MOEB	284.797	1.09934	0.304951	0.000161281	0.000600768	190.06	157.738	444.166	347.223	173.899	395.695
MOEA	1430.85	-0.11886	0.261893	0.639382	0.733099	1583.35	1404.38	1527.55	1208.14	1493.86	1367.84
IAAA	258.051	0.0623727	0.397509	0.865655	0.907813	252.926	250.346	365.83	163.103	251.636	264.466
GSIA	330.19	0.285117	0.370237	0.411129	0.535459	282.166	304.282	488.817	245.495	293.224	367.156
GSIB	281.278	0.046906	0.440747	0.906971	0.936788	285.09	266.628	424.582	148.81	275.859	286.696
GSIC	56.0669	0.289673	0.551527	0.541088	0.655082	48.246	48.848	100.27	26.9035	48.547	63.5868
GSID	71.8672	0.124136	0.456904	0.763748	0.834267	84.796	51.901	99.4868	51.2848	68.3485	75.3858
PDEI	291.922	1.4977	0.298346	1.53e-07	1.05e-06	162.282	127.208	418.315	459.882	144.745	439.098
DGCI	230.086	1.46057	0.326272	2.34e-06	1.28e-05	103.802	125.173	294.544	396.827	114.487	345.685
RIMO	2525.38	2.86305	0.248106	7.67e-33	2.67e-30	615.502	536.31	4452.62	4497.09	575.906	4474.86
BSSR	2.07806	0.127571	0.974279	0.805897	NA	1.462	2.03533	3.13344	1.68147	1.74867	2.40746
YLII	14.0318	-1.18875	0.82644	0.0404141	0.0800554	38.012	8.14133	1.56672	8.40735	23.0767	4.98703
GSTB	774.227	-0.827015	0.253284	0.000759314	0.00239543	941.528	1062.44	574.203	518.733	1001.99	546.468
DACC	1478.14	-0.736109	0.277065	0.00585063	0.014871	2166.68	1578.4	1020.72	1146.76	1872.54	1083.74
DEOR	359.303	0.203045	0.269876	0.43636	0.559362	356.728	308.353	397.164	374.968	332.54	386.066
YBJG	892.459	1.12153	0.300382	9.51e-05	0.000376731	652.052	426.402	1224.39	1266.99	539.227	1245.69
MDFA	820.809	2.24779	0.333072	9.06e-13	1.47e-11	327.488	192.339	1309.78	1453.63	259.913	1381.7
YBJH	9.4754	0.566721	0.733147	0.303301	0.424134	4.386	8.14133	9.40033	15.974	6.26366	12.6871
YBJI	398.572	-0.933747	0.268768	0.000321007	0.0011135	501.466	559.716	251.459	281.646	530.591	266.552
YBJJ	252.445	-0.163369	0.297091	0.56659	0.676344	230.996	304.282	236.575	237.928	267.639	237.251
RCDA	94.6684	0.265013	0.379317	0.454366	0.575809	74.562	94.6429	124.554	84.9142	84.6025	104.734
RYBB	0	0	1.24794	NA	NA	0	0	0	0	0	0
YBJL	556.806	1.42892	0.315421	1.93e-06	1.07e-05	349.418	219.816	825.662	832.327	284.617	828.995
YBJM	11.1598	-0.182476	0.66775	0.730092	0.806003	10.234	14.2473	11.7504	8.40735	12.2407	10.0789
GRXA	317.029	0.487456	0.295529	0.0856321	0.150702	236.844	281.893	329.012	420.367	259.369	374.689
YBJC	104.559	-0.659387	0.344932	0.0429913	0.0842894	125.732	135.35	69.7191	87.4364	130.541	78.5778
NFSA	1074.19	-0.345755	0.261445	0.172117	0.268946	1096.5	1323.98	864.047	1012.24	1210.24	938.146
RIMK	216.647	0.122242	0.293433	0.664508	0.752282	219.3	194.374	209.941	242.972	206.837	226.457
YBJN	585.888	0.26511	0.315812	0.378988	0.503696	400.588	652.324	629.822	660.817	526.456	645.32
POTF	95.4867	-0.560205	0.35681	0.0952103	0.165397	116.96	114.996	64.2356	85.7549	115.978	74.9953
POTG	15.7531	-0.0980404	0.595839	0.843851	0.892025	14.62	18.318	14.1005	15.974	16.469	15.0372
POTH	7.59809	0.263906	0.749011	0.632398	0.728142	4.386	8.14133	8.61697	9.24808	6.26366	8.93253
POTI	4.93372	-0.0379563	0.830447	0.945671	NA	2.924	7.12366	5.48353	4.20367	5.02383	4.8436
YBJO	31.6751	0.389767	0.478838	0.362653	0.487736	26.316	26.4593	35.2512	38.6738	26.3877	36.9625
RLMC	231.901	1.63271	0.300724	1.33e-08	1.13e-07	115.498	97.6959	358.779	355.631	106.597	357.205
ARTJ	276.637	-0.885074	0.338497	0.00571033	0.014553	451.758	282.911	168.423	203.458	367.335	185.94
ARTM	208.395	1.06898	0.32683	0.000568378	0.00183693	153.51	103.802	282.01	294.257	128.656	288.134
ARTQ	206.246	0.774363	0.309277	0.00875536	0.0211065	166.668	129.244	249.109	279.965	147.956	264.537
ARTI	1082.66	0.0833684	0.280273	0.757665	0.828568	1141.82	956.606	951.783	1280.44	1049.21	1116.11
ARTP	443.21	0.0532886	0.275233	0.841038	0.89077	451.758	417.243	401.081	502.759	434.501	451.92
YBJP	683.993	-1.13276	0.292435	5.35e-05	0.000225028	991.236	922.005	337.629	485.104	956.621	411.366
YBJQ	261.043	-1.00713	0.291157	0.00031241	0.00109258	317.254	391.801	165.289	169.828	354.528	167.559
AMID	131.974	0.0329011	0.318909	0.91383	0.942857	119.884	140.438	134.738	132.836	130.161	133.787
YBJS	364.344	1.42098	0.284207	1.93e-07	1.29e-06	210.528	167.915	535.819	543.115	189.221	539.467
YBJT	122.506	-0.580646	0.338755	0.0702167	0.127038	171.054	128.226	93.2199	97.5252	149.64	95.3726
LTAE	1040.27	-1.10243	0.266784	1.88e-05	8.68e-05	1279.25	1601.81	683.091	596.922	1440.53	640.006
POXB	198.914	-0.887439	0.522662	0.0518896	0.0985942	418.132	129.244	76.7694	171.51	273.688	124.14
HCR	15.0732	-1.28587	0.657033	0.0150944	0.0340497	24.854	22.3887	5.48353	7.56661	23.6213	6.52507
HCP	10.7568	0.570881	0.733196	0.299808	0.420323	11.696	3.053	15.6672	12.611	7.3745	14.1391
LYSO	275.933	1.40436	0.300236	9.94e-07	5.82e-06	147.662	139.42	455.133	361.516	143.541	408.324
AQPZ	23.1808	0.828211	0.548308	0.0793715	0.140652	13.158	16.2827	31.3344	31.9479	14.7203	31.6412
YBJD	371.368	-1.44744	0.270287	2.78e-08	2.18e-07	583.338	521.045	191.923	189.165	552.191	190.544
YBJX	7926.65	1.51321	0.271715	7.48e-09	6.64e-08	4552.67	3299.27	11564	12290.7	3925.97	11927.3
MACA	202.37	-0.710574	0.303541	0.0144298	0.0327274	225.148	284.946	148.055	151.332	255.047	149.694
MACB	134.608	-0.518018	0.327682	0.096196	0.16669	157.896	163.844	94.7867	121.907	160.87	108.347
CSPD	2304.27	-2.12686	0.345336	5.94e-11	7.05e-10	2880.14	4785.07	908.699	643.162	3832.6	775.93
YLJB	12.261	-0.177033	0.669469	0.738134	0.813242	19.006	8.14133	10.9671	10.9296	13.5737	10.9483
CLPS	124.742	0.849264	0.34573	0.00924965	0.0221034	97.954	73.2719	151.189	176.554	85.613	163.871
CLPA	7388.71	-2.80873	0.268974	1.78e-27	2.52e-25	14201.9	11907.7	1917.67	1527.61	13054.8	1722.64
SERW	0	0	1.24794	NA	NA	0	0	0	0	0	0
INFA	4976.75	2.26444	0.244945	1.47e-21	9.91e-20	1649.14	1605.88	7651.09	9000.91	1627.51	8326
AAT	157.354	0.464308	0.303715	0.110299	0.187476	133.042	127.208	182.523	186.643	130.125	184.583
CYDC	957.976	0.59197	0.251383	0.015257	0.0343394	805.562	701.172	1106.11	1219.07	753.367	1162.59
CYDD	1168.6	0.768004	0.298863	0.00731364	0.0180859	1013.17	669.624	1396.73	1594.87	841.395	1495.8
TRXB	4758.79	0.336273	0.234305	0.140919	0.229458	3992.72	4363.75	5583.01	5095.69	4178.24	5339.35
LRP	2031.43	-2.06284	0.23517	1.79e-19	9.17e-18	3327.51	3298.26	756.727	743.209	3312.88	749.968
FTSK	2911.24	0.279824	0.247316	0.244366	0.357539	2478.09	2748.72	3489.87	2928.28	2613.4	3209.08
LOLA	948.408	-0.347496	0.24448	0.143858	0.23345	1005.86	1130.63	825.662	831.487	1068.24	828.574
RARA	359.677	0.882822	0.280729	0.00108845	0.00332963	270.47	221.851	497.434	448.952	246.161	473.193
SERS	14186.1	-0.397907	0.226702	0.0722076	0.130123	15836.4	16608.3	11821.7	12478.2	16222.3	12149.9
DMSA	77.9019	-0.371692	0.405513	0.321307	0.443011	108.188	71.2366	54.8353	77.3476	89.7123	66.0914
DMSB	13.3516	-0.395711	0.636286	0.443852	0.565586	19.006	13.2297	9.40033	11.7703	16.1178	10.5853
DMSC	34.4188	-0.580304	0.502032	0.190715	0.291588	45.322	40.7066	18.0173	33.6294	43.0143	25.8233
YCAC	60.7615	-1.05254	0.548873	0.0258887	0.0544929	125.732	49.8656	20.3674	47.0811	87.7988	33.7243
YCAD	499.149	2.22978	0.437373	1.95e-08	1.59e-07	216.376	81.4133	784.928	913.879	148.895	849.403
YCAM	357.651	0.0691365	0.391185	0.849242	0.895735	219.3	475.25	419.098	316.957	347.275	368.028
YCAN	82.8255	-1.4379	0.371923	3.44e-05	0.000149329	116.96	132.297	39.168	42.8775	124.628	41.0228
YCAK	123.173	0.747887	0.32481	0.0154273	0.0346211	86.258	91.5899	155.105	159.74	88.924	157.423
PFLA	804.408	0.706142	0.278008	0.00840467	0.0203893	600.882	595.335	856.997	1164.42	598.108	1010.71
PFLB	24762.2	0.377147	0.245872	0.114597	0.192992	22155.1	20570.1	25299.4	31024	21362.6	28161.7
FOCA	335.923	1.82904	0.359164	5.46e-08	4.1e-07	171.054	97.6959	475.5	599.444	134.375	537.472
YCAO	5060.36	2.16887	0.269831	7.12e-17	2.29e-15	1497.09	1963.08	8950.68	7830.6	1730.08	8390.64
YCAP	30.0641	-1.43988	0.641734	0.00588228	0.0149316	73.1	23.4063	8.61697	15.1332	48.2532	11.8751
SERC	2931.95	-1.12057	0.296541	7.97e-05	0.000323527	4969.34	3214.81	1745.33	1798.33	4092.07	1771.83
AROA	769.461	0.195494	0.310402	0.50994	0.627279	840.65	585.158	700.325	951.712	712.904	826.018
YCAL	56.2361	-0.730838	0.401541	0.0490772	0.0942449	70.176	74.2896	37.6013	42.8775	72.2328	40.2394
CMK	1089.95	1.2434	0.250662	3.1e-07	1.98e-06	581.876	670.642	1608.24	1499.03	626.259	1553.63
RPSA	98382.2	1.52977	0.276589	9.04e-09	7.91e-08	40446.2	55946.2	159232	137904	48196.2	148568
IHFB	2132.43	0.121972	0.26656	0.636237	0.730703	1757.32	2314.17	2091.57	2366.67	2035.75	2229.12
YCAI	24.3843	0.0076791	0.560957	0.987217	0.992468	14.62	33.583	26.6343	22.6998	24.1015	24.6671
MSBA	3037.25	1.7645	0.23629	1.55e-14	3.25e-13	1390.36	1263.94	4736.98	4757.72	1327.15	4747.35
LPXK	268.789	1.90104	0.391463	1.55e-07	1.06e-06	137.428	65.1306	448.866	423.73	101.279	436.298
YCAQ	17.9023	0.479469	0.604169	0.339626	0.463434	8.772	18.318	23.5008	21.0184	13.545	22.2596
YCAR	433.095	0.744714	0.282438	0.00615789	0.0155284	271.932	359.236	553.053	548.159	315.584	550.606
KDSB	1086.45	0.857687	0.252345	0.000457437	0.00151543	747.082	764.267	1292.55	1541.91	755.675	1417.23
YCBJ	33.9296	-1.0012	0.478494	0.0191519	0.0417811	48.246	46.8126	18.8007	21.8591	47.5293	20.3299
ELYC	122.374	0.0248128	0.364588	0.942224	0.961285	99.416	142.473	143.355	104.251	120.945	123.803
CMOM	383.296	0.0584376	0.281103	0.829232	0.883253	328.95	420.296	408.131	375.808	374.623	391.97
MUKF	1231.59	-0.0948153	0.242564	0.687903	0.770524	1239.78	1308.72	1258.86	1119.02	1274.25	1188.94
MUKE	615.848	0.0357908	0.25686	0.885756	0.921475	593.572	621.794	672.124	575.903	607.683	624.013
MUKB	6494.39	0.0665408	0.230587	0.76741	0.836838	6551.22	6123.3	6909.24	6393.79	6337.26	6651.52
LDTD	580.426	-1.51473	0.262492	2.31e-09	2.2e-08	935.68	810.062	297.677	278.283	872.871	287.98
MEPK	1417.56	-0.563229	0.284296	0.0395518	0.0785911	1396.21	2025.16	1102.97	1145.92	1710.68	1124.45
GLOC	1085.69	0.00232589	0.24339	0.992163	0.994687	1026.32	1142.84	1120.99	1052.6	1084.58	1086.79
ASPC	5935.17	0.166003	0.228179	0.456101	0.577111	5625.78	5528.98	6518.35	6067.58	5577.38	6292.96
OMPF	56285.4	-0.448843	0.256028	0.0706279	0.127697	57506.3	73489.7	44329.6	49816.1	65498	47072.8
ASNS	12521.5	1.10496	0.229614	7.89e-07	4.73e-06	7615.56	7903.19	16572	17995.1	7759.38	17283.5
PNCB	1199.08	0.904863	0.272878	0.000587315	0.00189334	931.294	694.048	1656.81	1514.16	812.671	1585.49
PEPN	9910.46	-0.862036	0.227948	0.000105634	0.000412738	13155.1	12668.9	6687.55	7130.27	12912	6908.91
SSUB	19.8158	0.237868	0.572809	0.6244	0.722099	14.62	20.3533	26.6343	17.6554	17.4867	22.1448
SSUC	4.14429	-0.0238021	0.850036	0.965833	NA	4.386	4.07066	3.9168	4.20367	4.22833	4.06024
SSUD	17.6655	-0.39424	0.585859	0.423698	0.547365	24.854	17.3003	12.5338	15.974	21.0772	14.2539
SSUA	4.61952	0.300979	0.851507	0.589635	NA	2.924	4.07066	3.9168	7.56661	3.49733	5.74171
SSUE	2.47225	0.000878009	0.945419	0.998682	NA	2.924	2.03533	1.56672	3.36294	2.47967	2.46483
ELFA	37.5383	0.178109	0.457977	0.666858	0.753905	38.012	31.5476	36.0346	44.5589	34.7798	40.2968
ELFD	1.63844	0.720258	1.14723	0.126442	NA	0	0	2.35008	4.20367	0	3.27688
ELFC	11.3458	0.185037	0.665418	0.726033	0.801984	10.234	10.1767	14.8839	10.0888	10.2053	12.4863
ELFG	29.5924	0.194354	0.506126	0.663231	0.751897	23.392	30.53	38.3847	26.0628	26.961	32.2237
YCBU	8.30247	0.686624	0.766732	0.21951	0.328153	5.848	4.07066	14.8839	8.40735	4.95933	11.6456
YCBV	5.6573	0.403259	0.813055	0.471727	0.591085	2.924	5.08833	7.05025	7.56661	4.00616	7.30843
YCBF	9.34897	0.229474	0.706026	0.67168	0.756959	10.234	6.106	10.9671	10.0888	8.17	10.5279
PYRD	720.727	2.83857	0.280006	3.72e-26	4.92e-24	178.364	150.615	1357.56	1196.37	164.489	1276.96
ZAPC	164.894	0.19093	0.36476	0.577188	0.685153	114.036	190.304	200.54	154.695	152.17	177.618
YCBX	1325.47	-0.587071	0.287607	0.0337646	0.0682659	1561.42	1661.85	1235.36	843.257	1611.63	1039.31
RLML	2496.72	1.82458	0.275764	6.08e-12	8.44e-11	1207.61	871.122	3992.01	3916.14	1039.37	3954.07
UUP	1612.94	1.78123	0.260313	1.41e-12	2.16e-11	773.398	611.617	2530.26	2536.5	692.508	2533.38
PQIA	202.511	1.21042	0.297106	2.09e-05	9.52e-05	115.498	118.049	278.876	297.62	116.774	288.248
PQIB	733.135	1.2368	0.271787	2.36e-06	1.29e-05	365.5	474.232	1064.59	1028.22	419.866	1046.4
PQIC	257.992	0.988737	0.385507	0.00581486	0.0147997	105.264	217.781	387.764	321.161	161.522	354.462
RMF	80.4786	-1.30254	0.439606	0.00111046	0.00338615	130.118	108.89	27.4176	55.4885	119.504	41.4531
FABA	17097.7	1.01785	0.254284	3.62e-05	0.000156083	9612.65	12390.1	22948.6	23439.7	11001.4	23194.1
YCBZ	1822.65	1.81012	0.248122	5.15e-14	1e-12	833.34	713.384	2939.17	2804.69	773.362	2871.93
MATP	375.406	-0.328312	0.355507	0.326818	0.449316	290.938	554.628	329.012	327.046	422.783	328.029
OMPA	131006	0.193369	0.224237	0.377411	0.502298	118793	124856	140978	139397	121825	140188
SULA	293.136	0.014835	0.362319	0.96525	0.977491	217.838	364.324	353.296	237.087	291.081	295.191
SXY	182.596	-0.855639	0.30096	0.00297838	0.00827856	228.072	250.346	118.287	133.677	239.209	125.982
YCCS	704.169	2.03769	0.29574	5.78e-13	9.68e-12	293.862	220.834	1032.47	1269.51	257.348	1150.99
YCCF	554.162	1.69669	0.281352	3.44e-10	3.66e-09	228.072	265.611	948.65	774.317	246.841	861.483
HELD	560.119	-0.283967	0.251867	0.245527	0.358379	589.186	647.236	502.134	501.919	618.211	502.026
MGSA	4312.01	-1.07055	0.295112	0.000153464	0.000575004	4701.79	7195.92	2802.08	2548.27	5948.85	2675.17
YCCT	4.18481	0.195856	0.855523	0.72474	NA	2.924	4.07066	4.70017	5.04441	3.49733	4.87229
YCCU	619.765	0.318766	0.253964	0.195831	0.298695	510.238	584.14	700.325	684.358	547.189	692.341
HSPQ	342.596	-1.50403	0.292848	8.24e-08	5.96e-07	482.46	549.54	189.573	148.81	516	169.192
RLMI	1572.26	1.44654	0.258206	6.93e-09	6.18e-08	755.854	865.016	2542.79	2125.38	810.435	2334.08
YCCX	88.3208	-0.663145	0.37229	0.0569016	0.106548	92.106	129.244	69.7191	62.2144	110.675	65.9667
TUSE	370.359	0.99182	0.291744	0.000395184	0.00133693	209.066	268.664	541.302	462.404	238.865	501.853
YCCA	4432.55	-0.510109	0.261798	0.0441783	0.0862197	5913.79	4600.87	3863.54	3352.01	5257.33	3607.77
SERT	0	0	1.24794	NA	NA	0	0	0	0	0	0
HYAA	6.77627	0.595434	0.787399	0.28864	0.407648	4.386	4.07066	9.40033	9.24808	4.22833	9.32421
HYAB	6.99623	0.145904	0.761803	0.792015	0.855414	4.386	8.14133	7.05025	8.40735	6.26366	7.7288
HYAC	2.12229	-0.0572727	0.977242	0.911711	NA	1.462	3.053	3.13344	0.840735	2.2575	1.98709
HYAD	1.7269	0.260073	1.03274	0.59407	NA	0	2.03533	2.35008	2.5222	1.01767	2.43614
HYAE	1.00789	0.443377	1.13993	0.288142	NA	0	0	2.35008	1.68147	0	2.01578
HYAF	4.52042	0.229915	0.84897	0.679886	NA	4.386	3.053	3.9168	6.72588	3.7195	5.32134
APPC	36.1215	-0.291499	0.489726	0.503329	0.622342	51.17	30.53	26.6343	36.1516	40.85	31.3929
APPB	14.5742	0.0492211	0.640194	0.924306	0.949575	8.772	19.3357	12.5338	17.6554	14.0538	15.0946
APPX	2.13664	-0.0560494	0.96569	0.914577	NA	1.462	3.053	2.35008	1.68147	2.2575	2.01578
APPA	31.5603	-1.27072	0.504138	0.00424367	0.0112025	49.708	44.7773	14.1005	17.6554	47.2427	15.878
ETK	189.271	1.5556	0.318042	2.66e-07	1.71e-06	84.796	94.6429	263.209	314.435	89.7195	288.822
ETP	14.0183	0.841426	0.670459	0.113993	0.192229	5.848	10.1767	15.6672	24.3813	8.01233	20.0243
GFCE	80.7151	1.78244	0.398235	1.25e-06	7.17e-06	30.702	33.583	119.854	138.721	32.1425	129.288
GFCD	46.8216	1.65071	0.525872	0.000316452	0.00110169	16.082	20.3533	52.4852	98.366	18.2177	75.4256
GFCC	6.2723	0.644794	0.831279	0.25443	0.368707	2.924	4.07066	5.48353	12.611	3.49733	9.04727
GFCB	1.96578	0.310144	1.04188	0.522477	NA	0	2.03533	0.783361	5.04441	1.01767	2.91388
GFCA	16.5633	0.844225	0.664055	0.111087	0.188405	14.62	5.08833	18.8007	27.7442	9.85416	23.2725
INSA4	24.1712	0.428086	0.528467	0.352328	0.477199	21.93	17.3003	30.5511	26.9035	19.6152	28.7273
INSB4	10.3006	0.547742	0.693194	0.309452	0.430849	7.31	7.12366	13.3171	13.4518	7.21683	13.3844
CSPH	11.9948	1.95652	1.00075	0.00211967	0.00605869	1.462	2.03533	12.5338	31.9479	1.74867	22.2408
CSPG	238.104	1.82888	0.40198	8.01e-07	4.78e-06	87.72	96.6783	510.751	257.265	92.1991	384.008
YMCF	18.7025	1.68499	0.748085	0.00304471	0.00843234	5.848	5.08833	46.2183	17.6554	5.46816	31.9369
YMCE	66.4256	-0.398289	0.500073	0.367886	0.493217	42.398	112.961	43.0848	67.2588	77.6795	55.1718
GNSA	485.005	-0.101112	0.382692	0.776984	0.842932	364.038	644.183	340.762	591.037	504.11	465.899
YCCM	11.2503	0.333549	0.687588	0.53384	0.649356	5.848	12.212	10.9671	15.974	9.03	13.4705
TORS	38.8145	1.12968	0.505756	0.0112274	0.0262566	27.778	15.265	63.4522	48.7626	21.5215	56.1074
TORT	15.8414	-0.0739794	0.621172	0.884619	0.921399	10.234	22.3887	16.4506	14.2925	16.3113	15.3715
TORR	295.052	0.728552	0.274084	0.005866	0.0149002	225.148	209.639	383.063	362.357	217.394	372.71
TORC	5.43292	0.0794161	0.813949	0.88669	0.921802	7.31	3.053	5.48353	5.88514	5.1815	5.68433
TORA	18.643	-1.02523	0.647511	0.050263	0.0960888	38.012	17.3003	12.5338	6.72588	27.6562	9.62983
TORD	2.37551	0.0307463	0.969283	0.9529	NA	1.462	3.053	0.783361	4.20367	2.2575	2.49352
CBPM	93.8336	-1.2405	0.372554	0.000362174	0.00123727	154.972	117.032	47.0017	56.3292	136.002	51.6654
CBPA	584.573	-1.49578	0.309764	4.05e-07	2.53e-06	1038.02	724.578	255.376	320.32	881.299	287.848
YCCE	47.2668	0.307285	0.419848	0.425708	0.549037	40.936	41.7243	50.9185	55.4885	41.3302	53.2035
AGP	1730.25	-1.77908	0.235588	7.94e-15	1.81e-13	2688.62	2732.43	756.727	743.209	2710.53	749.968
YCCJ	40.4872	-0.438611	0.523971	0.337701	0.460972	61.404	35.6183	20.3674	44.5589	48.5112	32.4632
WRBA	257.569	-1.60668	0.457707	9.74e-05	0.000384927	559.946	251.363	75.2026	143.766	405.655	109.484
YMDF	15.814	-0.103869	0.616291	0.837855	0.889039	11.696	21.371	12.5338	17.6554	16.5335	15.0946
RUTG	10.6897	-0.848354	0.733076	0.125294	0.207992	19.006	12.212	3.13344	8.40735	15.609	5.7704
RUTF	1.90027	-0.489762	1.02248	0.339634	NA	2.924	3.053	0.783361	0.840735	2.9885	0.812048
RUTE	2.77917	0.0435135	0.938417	0.935123	NA	4.386	1.01767	2.35008	3.36294	2.70183	2.85651
RUTD	0.914857	-0.0606211	1.0917	0.886348	NA	0	2.03533	0.783361	0.840735	1.01767	0.812048
RUTC	0.210184	0.0502556	1.18556	0.858253	NA	0	0	0	0.840735	0	0.420367
RUTB	0.646097	0.0423543	1.1431	0.905469	NA	0	1.01767	1.56672	0	0.508833	0.783361
RUTA	5.77816	-0.131251	0.795943	0.813675	0.871247	4.386	8.14133	4.70017	5.88514	6.26366	5.29265
RUTR	222.307	-0.542612	0.310588	0.0674203	0.122766	230.996	303.264	192.707	162.262	267.13	177.484
PUTA	5320.43	-1.0289	0.345603	0.00159925	0.00468947	6925.49	7715.94	4371.15	2269.14	7320.72	3320.15
YMDG	0.719017	-0.139758	1.14111	0.702548	NA	0	2.03533	0	0.840735	1.01767	0.420367
PUTP	5237.48	-2.07257	0.429591	1.19e-07	8.31e-07	4992.73	12518.3	2028.12	1410.75	8755.52	1719.44
EFEU	0	0	1.24794	NA	NA	0	0	0	0	0	0
EFEO	2078.35	0.776606	0.301095	0.00706091	0.0175061	1162.29	1813.48	2826.37	2511.27	1487.89	2668.82
EFEB	470.882	0.805153	0.28892	0.00372275	0.00999951	279.242	386.713	617.288	600.285	332.978	608.786
PHOH	119.366	-3.43091	0.561348	9.97e-13	1.6e-11	159.358	286.982	22.7175	8.40735	223.17	15.5624
PGAD	17.3169	-0.429985	0.641667	0.407536	0.532771	14.62	27.477	7.83361	19.3369	21.0485	13.5853
PGAC	22.8868	-0.0498043	0.528251	0.913818	0.942857	23.392	23.4063	20.3674	24.3813	23.3992	22.3743
PGAB	25.1275	-0.155552	0.540391	0.739327	0.814322	26.316	27.477	16.4506	30.2665	26.8965	23.3585
PGAA	21.6927	-0.265064	0.55163	0.57604	0.684215	19.006	29.5123	17.2339	21.0184	24.2592	19.1262
DGCT	90.2522	-1.40782	0.383516	7.82e-05	0.000318717	119.884	150.615	38.3847	52.1256	135.249	45.2551
INSF4	17.1864	-0.263476	0.578343	0.589858	0.695538	20.468	18.318	15.6672	14.2925	19.393	14.9799
INSE4	10.1539	0.114261	0.695001	0.831785	0.884883	8.772	10.1767	14.1005	7.56661	9.47433	10.8336
YMDE	0	0	1.24794	NA	NA	0	0	0	0	0	0
YCDU	3.1852	0.173691	0.92143	0.748686	NA	4.386	1.01767	3.13344	4.20367	2.70183	3.66856
SERX	0	0	1.24794	NA	NA	0	0	0	0	0	0
GHRA	558.314	-0.071796	0.289687	0.796606	0.858659	640.356	506.798	472.367	613.736	573.577	543.051
YCDX	734.439	0.631107	0.254249	0.0104848	0.0247009	606.73	528.169	936.9	865.957	567.449	901.428
YCDY	881.771	0.864069	0.248152	0.00033495	0.00115512	573.104	650.289	1146.84	1156.85	611.696	1151.85
YCDZ	460.103	-0.622223	0.333343	0.0490273	0.0942435	432.752	702.189	308.644	396.827	567.471	352.735
CSGG	15.9146	-0.419357	0.602814	0.402929	0.52837	19.006	19.3357	10.1837	15.1332	19.1708	12.6585
CSGF	5.42379	-1.12944	0.92671	0.053679	0.101356	7.31	11.1943	2.35008	0.840735	9.25216	1.59541
CSGE	2.77461	-0.791883	1.01721	0.146319	NA	4.386	5.08833	0.783361	0.840735	4.73716	0.812048
CSGD	20.9818	-1.41488	0.591658	0.00442336	0.0116288	36.55	29.5123	8.61697	9.24808	33.0312	8.93253
CSGB	1.93473	0.18856	1.02464	0.700325	NA	2.924	0	3.13344	1.68147	1.462	2.40746
CSGA	26.9327	-0.713726	0.511871	0.112534	0.190271	33.626	36.636	16.4506	21.0184	35.131	18.7345
CSGC	2.04361	-0.530423	1.02872	0.301587	NA	1.462	5.08833	0.783361	0.840735	3.27516	0.812048
YMDA	9.67245	0.504589	0.716906	0.35524	0.480294	4.386	9.15899	12.5338	12.611	6.7725	12.5724
YMDB	73.9646	-0.263597	0.384024	0.461521	0.581669	86.258	77.3426	76.7694	55.4885	81.8003	66.1289
CLSC	59.3576	-0.0114422	0.402486	0.975499	0.985266	68.714	50.8833	55.6186	62.2144	59.7986	58.9165
OPGC	751.85	2.34166	0.309672	1.93e-15	4.76e-14	276.318	180.127	1260.43	1290.53	228.222	1275.48
OPGG	7155.41	0.848369	0.233336	0.000189907	0.000693911	4799.75	5231.82	9691.74	8898.34	5015.78	9295.04
OPGH	4016.1	1.37157	0.248554	1.26e-08	1.08e-07	2219.32	2103.52	6441.58	5299.99	2161.42	5870.78
YCEK	12.9683	1.0827	0.702246	0.0473562	0.091398	7.31	5.08833	23.5008	15.974	6.19916	19.7374
MSYB	180.891	-0.714985	0.371383	0.0396339	0.0786726	274.856	186.233	101.054	161.421	230.544	131.237
MDTG	55.7737	0.927429	0.421557	0.0164029	0.0365537	38.012	33.583	66.5857	84.9142	35.7975	75.7499
LPXL	982.045	0.921022	0.240706	8.32e-05	0.000335872	678.368	650.289	1309	1290.53	664.328	1299.76
TRHO	2086.41	2.26536	0.268552	2.02e-18	8.71e-17	767.55	583.123	3558.02	3436.92	675.336	3497.47
YCEI	465.552	0.678795	0.265625	0.00822596	0.0200573	366.962	335.83	538.952	620.462	351.396	579.707
YCEJ	17.3581	0.0106294	0.586571	0.9828	0.990032	20.468	14.2473	19.584	15.1332	17.3577	17.3586
YCEO	1.60162	-0.153274	1.01569	0.756739	NA	2.924	1.01767	0.783361	1.68147	1.97083	1.23242
SOLA	992.995	-0.564033	0.242947	0.0169809	0.0376895	1162.29	1227.31	755.943	826.442	1194.8	791.193
BSSS	85.3594	-1.70575	0.385812	1.89e-06	1.05e-05	119.884	149.597	39.168	32.7887	134.74	35.9783
DINI	132.518	0.757548	0.362457	0.0259614	0.0545558	73.1	114.996	186.44	155.536	94.0481	170.988
PYRC	1121.4	1.32341	0.287985	1.68e-06	9.4e-06	583.338	639.094	1912.97	1350.22	611.216	1631.59
YCEB	287.537	0.0022826	0.270604	0.993036	0.994707	286.552	287.999	279.66	295.939	287.276	287.799
GRXB	605.083	-1.3319	0.252081	4.94e-08	3.73e-07	885.972	870.104	320.395	343.861	878.038	332.128
MDTH	24.0096	0.813295	0.544125	0.0833046	0.147282	14.62	16.2827	28.9844	36.1516	15.4513	32.568
RIMJ	517.526	-1.61625	0.273779	8.71e-10	8.79e-09	751.468	834.486	265.559	218.591	792.977	242.075
YCEH	562.321	-2.0631	0.279571	1.57e-14	3.28e-13	853.808	988.154	224.041	183.28	920.981	203.661
YCEM	197.462	-0.937012	0.305573	0.0013346	0.00399651	293.862	235.081	133.955	126.951	264.471	130.453
MURJ	883.346	2.03533	0.316315	1.27e-11	1.67e-10	394.74	245.257	1475.07	1418.32	319.999	1446.69
FLGN	21.8814	-0.220463	0.55221	0.642102	0.73468	24.854	23.4063	14.8839	24.3813	24.1302	19.6326
FLGM	30.6084	-0.351492	0.481649	0.413791	0.538013	38.012	32.5653	26.6343	25.222	35.2887	25.9282
FLGA	44.3714	-0.772109	0.443526	0.0553293	0.104158	54.094	62.0776	35.2512	26.0628	58.0858	30.657
FLGB	53.7923	-1.28022	0.416676	0.000812785	0.00255025	78.948	79.3779	27.4176	29.4257	79.163	28.4217
FLGC	31.4192	-1.09018	0.509906	0.0150138	0.0339116	54.094	36.636	16.4506	18.4962	45.365	17.4734
FLGD	77.1504	-0.747183	0.382914	0.0362026	0.0727277	115.498	83.4486	52.4852	57.17	99.4733	54.8276
FLGE	242.437	-0.992626	0.325926	0.00133989	0.00400921	372.81	286.982	130.038	179.917	329.896	154.978
FLGF	22.2061	-0.110621	0.543859	0.81374	0.871247	19.006	27.477	18.8007	23.5406	23.2415	21.1706
FLGG	86.8894	-0.433338	0.403822	0.245868	0.358467	130.118	74.2896	65.8023	77.3476	102.204	71.575
FLGH	15.6602	-0.389285	0.605347	0.438602	0.561322	19.006	18.318	10.1837	15.1332	18.662	12.6585
FLGI	28.9323	0.0240273	0.509718	0.957289	0.970968	23.392	33.583	24.2842	34.4701	28.4875	29.3772
FLGJ	9.26402	0.616398	0.761392	0.268673	0.385278	4.386	7.12366	7.05025	18.4962	5.75483	12.7732
FLGK	38.3362	0.236396	0.549532	0.617093	0.71698	40.936	27.477	22.7175	62.2144	34.2065	42.4659
FLGL	42.0288	-0.361372	0.464035	0.387237	0.512528	58.48	38.6713	29.7677	41.196	48.5757	35.4819
FLGO	0	0	1.24794	NA	NA	0	0	0	0	0	0
RNE	12289.9	0.00536424	0.225959	0.980607	0.988631	12178.5	12353.4	12682.6	11945.2	12266	12313.9
YCEQ	0.210184	0.0502556	1.18556	0.858253	NA	0	0	0	0.840735	0	0.420367
RLUC	1749.2	1.98814	0.249921	2.14e-16	6.2e-15	719.304	621.794	2937.6	2718.1	670.549	2827.85
YCEF	394.246	0.523225	0.26002	0.0377668	0.0754352	326.026	312.423	466.883	471.652	319.225	469.268
SRAB	0	0	1.24794	NA	NA	0	0	0	0	0	0
YCED	2300.44	1.60177	0.347225	9.53e-07	5.59e-06	1364.05	737.808	3904.27	3195.63	1050.93	3549.95
RPMF	8542.75	1.27691	0.284303	2.94e-06	1.58e-05	3918.16	5637.87	13155.8	11459.2	4778.01	12307.5
PLSX	3458.41	0.538984	0.259052	0.0317549	0.0649155	3109.67	2452.57	4404.84	3866.54	2781.12	4135.69
FABH	4229.69	0.810832	0.231551	0.000327202	0.00113192	2945.93	3090.65	5651.95	5230.21	3018.29	5441.08
FABD	6709.86	0.812194	0.232344	0.00033433	0.00115449	4549.74	5019.13	8870.78	8399.78	4784.44	8635.28
FABG	9667.45	0.53953	0.225468	0.0142547	0.032407	7714.97	7881.82	11733.2	11339.8	7798.4	11536.5
ACPP	20375.5	0.589969	0.27039	0.0238995	0.0505835	13315.9	18670.1	24494.1	25021.9	15993	24758
FABF	9141.68	1.00041	0.263027	8.37e-05	0.000337412	5134.54	6707.44	13137.7	11587	5920.99	12362.4
PABC	89.1445	0.0777447	0.35454	0.815999	0.872691	90.644	82.4309	100.27	83.2327	86.5375	91.7515
MLTG	312.111	1.48923	0.277494	2.43e-08	1.94e-07	157.896	154.685	457.483	478.378	156.291	467.93
TMK	246.083	1.02835	0.294835	0.00027382	0.000964661	171.054	141.456	320.395	351.427	156.255	335.911
HOLB	166.47	0.923436	0.305879	0.00158343	0.00465079	114.036	107.873	228.741	215.228	110.954	221.985
YCFH	667.886	1.72512	0.281003	1.66e-10	1.85e-09	336.26	251.363	1048.14	1035.79	293.812	1041.96
PTSG	5733.6	-0.482635	0.341785	0.135506	0.222153	4674.01	8904.58	5003.33	4352.48	6789.3	4677.9
FHUE	311.057	-0.318684	0.319646	0.295488	0.415635	400.588	297.158	229.525	316.957	348.873	273.241
HINT	1822.35	-0.696582	0.233246	0.00217958	0.00621602	2334.81	2214.44	1352.08	1388.05	2274.63	1370.07
YCFL	110.003	-0.198401	0.341779	0.539624	0.654344	134.504	102.784	101.837	100.888	118.644	101.363
LPOB	552.38	-1.35204	0.257942	6.02e-08	4.46e-07	846.498	764.267	307.861	290.894	805.383	299.378
THIK	49.7006	-0.728439	0.419624	0.0586372	0.109317	70.176	58.007	34.4679	36.1516	64.0915	35.3097
NAGZ	769.516	-0.236944	0.259876	0.346752	0.471145	885.972	787.673	763.777	640.64	836.823	702.208
YCFP	1085.93	-0.78432	0.240898	0.0008158	0.0025568	1442.99	1334.16	799.811	766.75	1388.58	783.281
NDH	4411.45	1.51618	0.25742	1.13e-09	1.12e-08	2460.55	1924.41	6440.79	6820.04	2192.48	6630.42
YCFJ	20.041	0.752743	0.621305	0.14059	0.229117	19.006	7.12366	31.3344	22.6998	13.0648	27.0171
COMR	208.2	0.279325	0.292295	0.319899	0.441546	200.294	173.003	223.258	236.246	186.649	229.752
BHSA	55.1516	0.407791	0.556221	0.392257	0.516496	68.714	21.371	43.0848	87.4364	45.0425	65.2606
BHSB	0	0	1.24794	NA	NA	0	0	0	0	0	0
LDTC	281.49	-0.210144	0.273706	0.426563	0.549955	312.868	294.105	249.109	269.876	303.487	259.492
MFD	2012.23	-1.50214	0.265772	4.73e-09	4.37e-08	3426.93	2613.37	1031.69	976.934	3020.15	1004.31
YCFT	2.28824	0.204338	0.961935	0.698281	NA	1.462	2.03533	3.13344	2.5222	1.74867	2.82782
LOLC	721.544	1.17227	0.271269	7.44e-06	3.73e-05	374.272	480.338	1051.27	980.297	427.305	1015.78
LOLD	388.78	0.742031	0.263053	0.00355053	0.009611	277.78	292.07	506.051	479.219	284.925	492.635
LOLE	473.393	0.936557	0.257348	0.000171472	0.000631972	320.178	313.441	647.056	612.896	316.81	629.976
NAGK	187.542	-0.0805284	0.301786	0.780665	0.845996	190.06	196.41	199.757	163.943	193.235	181.85
COBB	524.191	-0.535644	0.303391	0.0651496	0.119524	511.7	744.931	455.916	384.216	628.316	420.066
YCFZ	41.7707	1.93333	0.514977	1.84e-05	8.49e-05	14.62	13.2297	61.8855	77.3476	13.9248	69.6166
YMFA	10.5105	1.33447	0.844328	0.02305	0.0489477	5.848	1.01767	13.3171	21.8591	3.43283	17.5881
POTD	3845.84	0.758902	0.25473	0.00211917	0.00605869	2532.18	3069.28	4512.16	5269.73	2800.73	4890.94
POTC	505.488	2.36331	0.28674	7.89e-18	3.12e-16	163.744	142.473	783.361	932.375	153.109	857.868
POTB	640.871	2.42746	0.292694	4.25e-18	1.75e-16	216.376	156.721	1098.27	1092.11	186.548	1095.19
POTA	1905.34	2.81837	0.334838	3.92e-19	1.9e-17	532.168	320.565	3032.39	3736.23	426.366	3384.31
PEPT	577.342	-1.03378	0.264415	5.23e-05	0.000220487	826.03	747.984	336.845	398.508	787.007	367.677
ROXA	1694.94	0.422827	0.259587	0.0927364	0.16156	1491.24	1374.87	2191.84	1721.82	1433.05	1956.83
PHOQ	614.1	0.361825	0.252907	0.14046	0.229001	543.864	522.063	655.673	734.802	532.963	695.238
PHOP	1575.69	-0.609787	0.238099	0.00852427	0.0206177	1994.17	1847.06	1276.09	1185.44	1920.62	1230.77
PURB	4136.08	1.59594	0.231599	1.44e-12	2.19e-11	1923.99	2045.51	6348.36	6226.48	1984.75	6287.42
HFLD	442.17	0.973187	0.261791	0.000121506	0.000467134	301.172	279.858	612.588	575.063	290.515	593.825
MNMA	1586.43	2.0165	0.270994	1.1e-14	2.45e-13	672.52	513.921	2460.54	2698.76	593.221	2579.65
NUDJ	100.271	1.20034	0.360382	0.000383564	0.00130337	64.328	49.8656	146.488	140.403	57.0968	143.446
RLUE	261.519	1.66574	0.357617	6.78e-07	4.12e-06	144.738	85.4839	362.696	453.156	115.111	407.926
ICD	29744.3	-0.364226	0.245329	0.126769	0.209894	32269.3	35108.5	28338.1	23261.4	33688.9	25799.8
C0293	0	0	1.24794	NA	NA	0	0	0	0	0	0
YMFD	143.131	0.128331	0.368506	0.710349	0.789208	97.954	173.003	152.755	148.81	135.479	150.783
YMFE	546.073	0.529511	0.298536	0.0642956	0.118256	352.342	524.098	658.806	649.047	438.22	653.927
LIT	323.706	1.08955	0.290791	9.42e-05	0.000373621	213.452	185.215	402.647	493.511	199.334	448.079
INTE	17.8516	-0.120768	0.592942	0.807744	0.867007	24.854	13.2297	15.6672	17.6554	19.0418	16.6613
XISE	0.420367	0.11145	1.18587	0.697362	NA	0	0	0	1.68147	0	0.840735
YMFH	5.07805	0.511361	0.853328	0.363167	NA	4.386	2.03533	5.48353	8.40735	3.21067	6.94544
YMFI	613.513	-0.0383615	0.288922	0.890201	0.923949	584.8	659.448	505.268	704.536	622.124	604.902
YMFJ	14.4451	0.0361031	0.656999	0.945151	0.963404	8.772	19.3357	19.584	10.0888	14.0538	14.8364
YMFK	545.082	0.769032	0.256935	0.00200805	0.00576544	388.892	400.96	655.673	734.802	394.926	695.238
YMFT	1.23242	0.540727	1.14026	0.216622	NA	0	0	1.56672	3.36294	0	2.46483
YMFL	11.1861	-0.24418	0.662123	0.643078	0.735577	13.158	12.212	10.9671	8.40735	12.685	9.6872
YMFM	0.210184	0.0502556	1.18556	0.858253	NA	0	0	0	0.840735	0	0.420367
YMFN	2.06622	-0.162259	0.979123	0.753832	NA	2.924	2.03533	0.783361	2.5222	2.47967	1.65278
OWEE	0	0	1.24794	NA	NA	0	0	0	0	0	0
AAAE	0	0	1.24794	NA	NA	0	0	0	0	0	0
YMFR	0	0	1.24794	NA	NA	0	0	0	0	0	0
BEEE	1.41391	0.63065	1.14161	0.166546	NA	0	0	3.13344	2.5222	0	2.82782
JAYE	0	0	1.24794	NA	NA	0	0	0	0	0	0
YMFQ	0.19584	0.0472907	1.18556	0.866451	NA	0	0	0.783361	0	0	0.39168
YCFK	1.08452	-0.332803	1.10369	0.443887	NA	1.462	2.03533	0	0.840735	1.74867	0.420367
TFAP	6.82863	0.940767	0.848223	0.101918	0.175102	1.462	4.07066	12.5338	9.24808	2.76633	10.8909
TFAE	10.0815	-0.431676	0.684528	0.420151	0.544394	11.696	13.2297	7.83361	7.56661	12.4628	7.70011
STFE	0	0	1.24794	NA	NA	0	0	0	0	0	0
PINE	16.4452	-0.809885	0.613108	0.110186	0.187375	21.93	23.4063	7.83361	12.611	22.6682	10.2223
MCRA	278.525	-0.550895	0.277873	0.0397596	0.0788813	327.488	341.936	207.591	237.087	334.712	222.339
ICDC	0	0	1.24794	NA	NA	0	0	0	0	0	0
IRAM	52.096	1.2872	0.479253	0.00261294	0.00735885	26.316	26.4593	56.402	99.2067	26.3877	77.8043
YMGK	0	0	1.24794	NA	NA	0	0	0	0	0	0
YMGL	12.5841	0.639575	0.693329	0.235825	0.34686	11.696	5.08833	12.5338	21.0184	8.39216	16.7761
YCGX	69.7177	1.11288	0.423931	0.00412888	0.0109487	36.55	43.7596	78.3361	120.225	40.1548	99.2806
BLUR	320.592	-0.169667	0.28249	0.533015	0.648994	302.634	378.572	309.428	291.735	340.603	300.581
BLUF	149.641	0.944565	0.380184	0.00767749	0.018864	80.41	111.943	250.675	155.536	96.1766	203.106
YCGZ	87.3183	-0.914647	0.378015	0.00948852	0.0226319	109.65	125.173	67.369	47.0811	117.411	57.2251
YMGA	23.238	-1.34561	0.569962	0.00551818	0.0141669	35.088	36.636	8.61697	12.611	35.862	10.614
ARIR	42.0921	-2.16818	0.505646	1.1e-06	6.42e-06	71.638	72.2543	10.1837	14.2925	71.9461	12.2381
YMGC	30.1268	-2.47168	0.610247	1.18e-06	6.79e-06	55.556	51.901	5.48353	7.56661	53.7285	6.52507
PDEG	8.11655	0.00206935	0.732282	0.996985	0.997505	10.234	6.106	9.40033	6.72588	8.17	8.0631
YMGF	164.368	0.956754	0.33658	0.00266807	0.00748113	114.036	99.7313	186.44	257.265	106.884	221.852
YCGH	0	0	1.24794	NA	NA	0	0	0	0	0	0
YMGD	84.7255	0.818077	0.364849	0.0167822	0.0373122	52.632	64.113	112.021	110.136	58.3725	111.078
YMGG	29.8176	0.657366	0.521835	0.149491	0.241162	14.62	27.477	36.818	40.3553	21.0485	38.5866
YMGI	1.22178	-0.00429283	1.04143	0.992747	NA	1.462	1.01767	1.56672	0.840735	1.23983	1.20373
YMGJ	0.914857	-0.0606211	1.0917	0.886348	NA	0	2.03533	0.783361	0.840735	1.01767	0.812048
YCGI	0	0	1.24794	NA	NA	0	0	0	0	0	0
MINE	893.508	-0.449823	0.279537	0.0950293	0.165192	906.44	1176.42	669.774	821.398	1041.43	745.586
MIND	4787.43	-1.0284	0.262465	5.08e-05	0.000214917	5666.71	7364.85	3235.28	2882.88	6515.78	3059.08
MINC	927.959	-0.168118	0.295646	0.553596	0.666645	940.066	1032.93	1041.87	696.969	986.498	869.42
YCGJ	388.629	0.469063	0.265263	0.0675841	0.123006	312.868	330.741	430.848	480.06	321.805	455.454
PLIG	433.755	-2.03153	0.27626	2.06e-14	4.17e-13	706.146	708.295	145.705	174.873	707.221	160.289
YMGN	0.812048	0.348752	1.14379	0.376263	NA	0	0	1.56672	1.68147	0	1.6241
YCGL	627.471	-0.300375	0.260797	0.234472	0.345134	628.66	764.267	556.186	560.77	696.464	558.478
YCGM	312.731	-1.3405	0.29768	2.53e-06	1.37e-05	412.284	501.709	186.44	150.492	456.997	168.466
YCGN	365.021	0.742402	0.275451	0.00519434	0.0134164	241.23	292.07	455.133	471.652	266.65	463.392
HLYE	16.437	0.446465	0.602793	0.373231	0.498118	14.62	11.1943	17.2339	22.6998	12.9072	19.9669
UMUD	19.7109	0.0427712	0.563307	0.929086	0.952276	16.082	22.3887	22.7175	17.6554	19.2353	20.1864
UMUC	31.0973	0.19317	0.483327	0.654239	0.744839	26.316	30.53	30.5511	36.9923	28.423	33.7717
DSBB	759.928	0.652943	0.254951	0.00826029	0.0201154	554.098	607.547	874.231	1003.84	580.822	939.034
NHAB	1979.38	0.177294	0.231469	0.432323	0.555141	1872.82	1830.78	2064.16	2149.76	1851.8	2106.96
FADR	1419.67	0.910419	0.290872	0.00111141	0.00338636	817.258	1091.96	2140.14	1629.34	954.607	1884.74
YCGB	95.9779	-1.84131	0.400737	6.3e-07	3.86e-06	187.136	123.138	39.168	34.4701	155.137	36.8191
DADA	7678.17	-2.04446	0.411545	6.25e-08	4.61e-07	10007.4	15508.2	3586.23	1610.85	12757.8	2598.54
DADX	1712.75	-1.72271	0.351269	1.8e-07	1.21e-06	2508.79	2886.1	953.35	502.759	2697.45	728.055
YMGM	18.3164	-0.437429	0.583739	0.373672	0.498533	21.93	22.3887	18.0173	10.9296	22.1593	14.4734
CVRA	282.751	-0.48143	0.282952	0.0772448	0.137456	343.57	322.6	253.809	211.024	333.085	232.417
LDCA	287.365	-0.478154	0.27147	0.0682245	0.123994	337.722	337.865	245.192	228.68	337.794	236.936
EMTA	960.8	0.183966	0.246735	0.443084	0.564984	918.136	874.175	959.617	1091.27	896.156	1025.45
YCGR	9.61024	-1.5625	0.857647	0.00881171	0.0212114	23.392	10.1767	2.35008	2.5222	16.7843	2.43614
YMGE	5.53958	-0.788493	0.880049	0.16673	0.262994	13.158	4.07066	1.56672	3.36294	8.61433	2.46483
YCGY	9.33848	-0.197086	0.733863	0.719268	0.796409	16.082	5.08833	8.61697	7.56661	10.5852	8.09179
TREA	174.153	-0.679759	0.296954	0.0169659	0.0376895	223.686	211.675	129.255	131.995	217.68	130.625
DHAM	3442.52	-0.428283	0.265324	0.0952336	0.165397	3924.01	4042.17	3336.33	2467.56	3983.09	2901.95
DHAL	1086.88	-1.08575	0.270179	3.12e-05	0.000137034	1521.94	1478.67	768.477	578.425	1500.31	673.451
DHAK	2468.14	-1.24909	0.267201	1.28e-06	7.32e-06	3307.04	3749.08	1595.71	1220.75	3528.06	1408.23
DHAR	167.146	-2.01978	0.326279	6.34e-11	7.47e-10	290.938	256.452	55.6186	65.5773	273.695	60.598
YCGV	25.1832	0.194815	0.547893	0.679711	0.763739	23.392	22.3887	18.8007	36.1516	22.8903	27.4761
YCHF	8059.35	1.50408	0.226958	1.04e-11	1.38e-10	4054.13	4083.89	12068.5	12030.9	4069.01	12049.7
PTH	758.096	1.53179	0.264925	2.1e-09	2.01e-08	404.974	340.918	1209.51	1076.98	372.946	1143.25
YCHH	272.763	-0.455342	0.381689	0.200886	0.304466	242.692	399.943	282.793	165.625	321.317	224.209
DAUA	552.026	1.78652	0.3462	4.19e-08	3.19e-07	292.4	162.827	827.229	925.649	227.613	876.439
PRS	8492.18	2.19284	0.267767	1.93e-17	7.26e-16	3191.55	2543.15	15455.7	12778.3	2867.35	14117
ISPE	369.37	0.443794	0.339613	0.1675	0.263883	391.816	222.869	444.949	417.845	307.342	431.397
LOLB	762.103	0.237399	0.248314	0.325179	0.447545	653.514	737.808	826.446	830.646	695.661	828.546
HEMA	496.786	0.412574	0.266397	0.109345	0.186215	459.068	384.678	596.921	546.478	421.873	571.699
PRFA	887.563	1.17596	0.24658	8.92e-07	5.26e-06	554.098	503.745	1244.76	1247.65	528.921	1246.21
PRMC	181.696	1.61952	0.318964	9.07e-08	6.5e-07	90.644	76.3249	265.559	294.257	83.4845	279.908
YCHQ	16.3398	1.14468	0.660324	0.0307437	0.0631853	7.31	8.14133	18.8007	31.1072	7.72566	24.9539
YCHA	324.08	1.15304	0.277166	1.56e-05	7.29e-05	185.674	201.498	477.85	431.297	193.586	454.574
KDSA	4931.12	0.809674	0.233537	0.000372718	0.00127102	3672.54	3367.46	6584.93	6099.53	3520	6342.23
LDRA	1.37339	0.302031	1.07535	0.509026	NA	1.462	0	2.35008	1.68147	0.731	2.01578
RDLA	0	0	1.24794	NA	NA	0	0	0	0	0	0
LDRB	0.797704	0.333475	1.14629	0.390331	NA	0	0	2.35008	0.840735	0	1.59541
RDLB	0	0	1.24794	NA	NA	0	0	0	0	0	0
LDRC	0.601864	0.240021	1.15427	0.505534	NA	0	0	1.56672	0.840735	0	1.20373
RDLC	0	0	1.24794	NA	NA	0	0	0	0	0	0
CHAA	1186.76	0.0155918	0.274805	0.953137	0.968294	1368.43	992.224	1165.64	1220.75	1180.33	1193.19
CHAB	21.0301	-0.565094	0.563606	0.239907	0.35165	30.702	22.3887	12.5338	18.4962	26.5453	15.515
CHAC	41.9747	0.22398	0.536291	0.630062	0.726324	21.93	52.9186	61.1021	31.9479	37.4243	46.525
YCHN	1260.96	-0.193921	0.350368	0.557522	0.67011	916.674	1794.15	1240.06	1092.96	1355.41	1166.51
YCHO	62.6527	-0.043878	0.388406	0.903397	0.934607	57.018	70.2189	60.3188	63.0551	63.6185	61.6869
NARL	873.725	0.19118	0.270829	0.465107	0.585277	698.836	924.041	968.234	903.79	811.438	936.012
NARX	530.403	-0.00125025	0.256407	0.995989	0.997029	497.08	563.787	520.152	540.592	530.433	530.372
NARK	184.852	0.0777553	0.29857	0.786	0.850096	187.136	171.986	202.89	177.395	179.561	190.143
NARS	0	0	1.24794	NA	NA	0	0	0	0	0	0
NARG	410.396	-0.999592	0.320857	0.00105429	0.00323288	685.678	432.508	257.726	265.672	559.093	261.699
NARH	124.552	-1.0211	0.41941	0.0079511	0.0194614	233.92	112.961	68.9358	82.392	173.44	75.6639
NARJ	20.3	-0.293316	0.574177	0.546624	0.659909	29.24	17.3003	20.3674	14.2925	23.2702	17.3299
NARI	46.9388	-1.04763	0.508206	0.0191436	0.0417811	93.568	40.7066	27.4176	26.0628	67.1373	26.7402
YCHS	0.856281	0.14947	1.1022	0.719791	NA	0	1.01767	1.56672	0.840735	0.508833	1.20373
RTTR	0	0	1.24794	NA	NA	0	0	0	0	0	0
TPR	4.84982	0.839246	0.917852	0.140858	NA	2.924	1.01767	7.05025	8.40735	1.97083	7.7288
TYRV	0	0	1.24794	NA	NA	0	0	0	0	0	0
TYRT	0	0	1.24794	NA	NA	0	0	0	0	0	0
PURU	1110.48	0.0715975	0.264941	0.780086	0.845709	1114.04	1048.2	992.518	1287.16	1081.12	1139.84
YCHJ	500.77	0.83443	0.375407	0.0173154	0.0382756	225.148	457.95	745.76	574.222	341.549	659.991
RSSA	259.545	0.0958305	0.275779	0.718828	0.796409	254.388	246.275	260.076	277.442	250.332	268.759
RSSB	190.571	0.597923	0.297699	0.0361862	0.0727277	157.896	139.42	240.492	224.476	148.658	232.484
GALU	9319.79	0.231632	0.24246	0.326193	0.448778	7760.3	9302.48	9767.73	10448.7	8531.39	10108.2
HNS	48537.8	0.056909	0.259864	0.821219	0.87683	40655.3	54381	48892.7	50222.1	47518.2	49557.4
TDK	1716.04	1.30924	0.251972	8.21e-08	5.95e-07	878.662	1026.82	2329.72	2628.98	952.743	2479.35
INSZ	0	0	1.24794	NA	NA	0	0	0	0	0	0
ADHE	20715.2	-1.05138	0.246204	1.09e-05	5.25e-05	29886.2	26705.6	11959.6	14309.3	28295.9	13134.4
YCHT	14.7878	0.238804	0.610088	0.636126	0.730703	11.696	14.2473	17.2339	15.974	12.9717	16.6039
YCHE	148.619	1.0046	0.336417	0.00160149	0.00468947	97.954	90.5723	173.906	232.043	94.2631	202.974
INSH21	1725.48	0.158989	0.250959	0.514181	0.630981	1454.69	1794.15	1812.7	1840.37	1624.42	1826.53
OPPA	13224.7	-0.463944	0.258321	0.0638564	0.117674	17612.7	13314.1	10949.8	11022	15463.4	10985.9
OPPB	1658.98	0.565052	0.302894	0.0513539	0.0977842	1609.66	1013.6	1941.95	2070.73	1311.63	2006.34
OPPC	1038.76	0.610116	0.274559	0.0212785	0.0457177	931.294	684.889	1310.56	1228.31	808.092	1269.44
OPPD	1756.51	0.934669	0.245948	9.12e-05	0.00036281	1279.25	1079.74	2339.9	2327.15	1179.5	2333.53
OPPF	1912.34	0.712677	0.264704	0.00537324	0.0138318	1621.36	1221.2	2360.27	2446.54	1421.28	2403.4
YCIU	370.355	0.461474	0.261752	0.0686532	0.124537	308.482	307.335	441.032	424.571	307.909	432.802
CLSA	982.765	-0.998121	0.254791	5.28e-05	0.000222364	1377.2	1277.17	694.058	582.629	1327.19	638.343
YCIY	801.071	1.90723	0.257297	1.75e-14	3.56e-13	305.558	334.812	1221.26	1342.65	320.185	1281.96
KCH	469.618	-0.407956	0.269882	0.11778	0.197484	526.32	553.61	357.996	440.545	539.965	399.27
YCII	1151.67	-1.40895	0.323801	4.54e-06	2.36e-05	1345.04	2078.07	679.957	503.6	1711.56	591.779
TONB	1080.96	1.06236	0.248418	1.05e-05	5.09e-05	690.064	672.677	1377.15	1583.94	681.371	1480.55
YCIA	652.076	1.94366	0.316228	9.97e-11	1.14e-09	201.756	294.105	1186.79	925.649	247.931	1056.22
YCIB	470.036	1.28178	0.283988	2.63e-06	1.42e-05	299.71	225.922	676.04	678.473	262.816	677.257
YCIC	795.487	1.39903	0.25339	1.19e-08	1.02e-07	440.062	402.996	1113.94	1224.95	421.529	1169.44
OMPW	315.369	-1.2563	0.29373	8.06e-06	4.01e-05	404.974	500.692	192.707	163.103	452.833	177.905
YCIE	39.0847	-0.412132	0.452026	0.31409	0.435724	39.474	51.901	31.3344	33.6294	45.6875	32.4819
YCIF	2.42802	0.176236	0.965199	0.737027	NA	2.924	1.01767	1.56672	4.20367	1.97083	2.8852
YCIG	0.619916	-0.300236	1.16228	0.405266	NA	1.462	1.01767	0	0	1.23983	0
TRPA	260.144	-1.1113	0.290154	6.57e-05	0.00027161	397.664	326.671	159.022	157.217	362.167	158.12
TRPB	424.186	-1.56157	0.288464	1.65e-08	1.37e-07	723.69	566.84	216.208	190.006	645.265	203.107
TRPC	98.6372	-1.65501	0.407689	1.02e-05	4.99e-05	133.042	177.074	52.4852	31.9479	155.058	42.2165
TRPD	15.4938	-0.0203583	0.60347	0.967618	0.979372	16.082	15.265	18.0173	12.611	15.6735	15.3142
TRPE	24.2667	-0.526339	0.519798	0.247223	0.360307	29.24	30.53	18.8007	18.4962	29.885	18.6484
TRPL	2.39105	-0.151529	0.954086	0.77469	NA	1.462	4.07066	2.35008	1.68147	2.76633	2.01578
RNM	159.353	1.18697	0.352844	0.000347657	0.00119192	87.72	94.6429	272.61	182.439	91.1815	227.525
YCIO	637.482	0.350176	0.247504	0.145425	0.235295	565.794	546.487	700.325	737.324	556.14	718.824
YCIQ	27.7055	0.162311	0.501031	0.714095	0.792451	29.24	22.3887	29.7677	29.4257	25.8143	29.5967
RLUB	2751.53	3.09991	0.289211	2.76e-29	5.29e-27	621.35	442.685	5228.93	4713.16	532.017	4971.05
BTUR	230.927	-0.605843	0.328865	0.0524104	0.0991556	254.388	312.423	212.291	144.606	283.406	178.449
YCIK	579.466	-1.44637	0.337404	5.69e-06	2.91e-05	668.134	1069.57	332.145	248.017	868.85	290.081
SOHB	1465.05	0.311183	0.237042	0.177795	0.275348	1260.24	1338.23	1576.91	1684.83	1299.24	1630.87
YCIN	2210.21	0.156961	0.273489	0.552321	0.665529	1736.86	2425.1	2396.3	2282.59	2080.98	2339.45
TOPA	5343.33	0.0124176	0.240522	0.957708	0.97099	5349.46	5288.81	5835.25	4899.8	5319.13	5367.53
CYSB	1520.42	0.354416	0.27224	0.17771	0.275329	1317.26	1326.02	1988.95	1449.43	1321.64	1719.19
YMIA	23.1877	1.10034	0.568226	0.0229132	0.0487383	10.234	14.2473	32.1178	36.1516	12.2407	34.1347
YCIX	28.9228	0.981938	0.54481	0.0366944	0.0735336	21.93	12.212	34.4679	47.0811	17.071	40.7745
YMIC	6.29969	0.694932	0.83303	0.22043	0.329142	1.462	5.08833	9.40033	9.24808	3.27516	9.32421
ACNA	1154.19	-1.40472	0.279543	1.74e-07	1.17e-06	1973.7	1434.91	585.171	622.984	1704.3	604.077
RIBA	1329.17	1.01164	0.27654	0.000146504	0.000553252	741.234	964.747	1977.99	1632.71	852.991	1805.35
PGPB	141.009	0.431979	0.332063	0.17048	0.26715	108.188	127.208	184.873	143.766	117.698	164.319
LAPA	195.312	-0.542271	0.306574	0.0643969	0.118385	232.458	237.116	175.473	136.199	234.787	155.836
LAPB	278.359	-0.279967	0.293872	0.321177	0.442991	320.178	295.123	281.227	216.91	307.651	249.068
PYRF	762.766	2.56248	0.295751	1.17e-19	6.12e-18	239.768	168.933	1332.5	1309.86	204.35	1321.18
YCIH	194.045	2.18949	0.346251	1.78e-11	2.27e-10	76.024	50.8833	329.795	319.479	63.4536	324.637
OSMB	128.871	0.511564	0.321032	0.094257	0.163923	97.954	109.908	150.405	157.217	103.931	153.811
YCIT	723.178	-0.248142	0.300685	0.389242	0.513762	646.204	934.217	586.737	725.554	790.211	656.146
YCIZ	25.6417	-0.825815	0.519318	0.0691719	0.125419	33.626	35.6183	15.6672	17.6554	34.6222	16.6613
YMID	14.9423	-0.27593	0.612757	0.585559	0.69209	14.62	19.3357	14.8839	10.9296	16.9778	12.9067
PDER	185.656	0.424762	0.312213	0.15428	0.247783	178.364	134.332	213.858	216.069	156.348	214.963
YMIB	4.60768	0.0941841	0.872446	0.864769	NA	4.386	4.07066	1.56672	8.40735	4.22833	4.98703
RNB	4478.5	1.17975	0.273493	7.62e-06	3.81e-05	2280.72	3005.17	6917.86	5710.27	2642.94	6314.06
YCIW	126.129	2.84667	0.62631	3.85e-08	2.97e-07	30.702	13.2297	346.245	114.34	21.9658	230.293
FABI	14090.8	0.896587	0.232181	7.4e-05	0.000302894	9244.23	10069.8	19298.9	17750.4	9657.02	18524.7
YCJD	5.37183	0.370239	0.846415	0.508199	0.626464	5.848	2.03533	9.40033	4.20367	3.94167	6.802
SAPF	120.812	0.659664	0.344157	0.0424915	0.0835658	83.334	97.6959	132.388	169.828	90.515	151.108
SAPD	198.715	0.931583	0.309791	0.00163072	0.00476777	114.036	148.579	263.209	269.035	131.308	266.122
SAPC	145.453	0.73254	0.313369	0.0142753	0.0324154	109.65	102.784	191.14	178.236	106.217	184.688
SAPB	186.94	0.823459	0.298479	0.00398073	0.0105959	135.966	126.191	234.225	251.38	131.078	242.802
SAPA	497.454	0.691074	0.259411	0.00594768	0.0150614	383.044	364.324	656.456	585.992	373.684	621.224
YMJA	95.0746	0.92886	0.36816	0.00703751	0.0174707	51.17	72.2543	131.605	125.269	61.7121	128.437
PUUP	37.0506	0.333052	0.477587	0.43577	0.559004	23.392	39.689	43.0848	42.0367	31.5405	42.5608
YMJE	3.96028	0.133635	0.866719	0.809453	NA	2.924	4.07066	5.48353	3.36294	3.49733	4.42323
PUUA	266.799	-3.21463	0.485097	6.95e-14	1.32e-12	324.564	658.43	55.6186	28.585	491.497	42.1018
PUUD	85.2847	-1.78292	0.566183	0.000223656	0.000804198	70.176	211.675	39.9514	19.3369	140.925	29.6442
PUUR	153.116	-0.443018	0.322605	0.149137	0.240691	153.51	203.533	128.471	126.951	178.522	127.711
PUUC	29.1502	-0.419653	0.572593	0.387628	0.512691	46.784	23.4063	32.1178	14.2925	35.0952	23.2051
PUUB	12.3923	-0.152481	0.639689	0.768437	0.837333	14.62	12.212	10.9671	11.7703	13.416	11.3687
PUUE	12.3542	-0.209705	0.643431	0.686465	0.769813	13.158	14.2473	9.40033	12.611	13.7027	11.0057
PSPF	170.181	-1.96615	0.319894	9.47e-11	1.1e-09	269.008	283.929	68.9358	58.8514	276.468	63.8936
PSPA	895.615	0.7189	0.253703	0.00347983	0.00944631	684.216	645.2	1034.82	1218.22	664.708	1126.52
PSPB	54.3305	-0.447739	0.400527	0.227312	0.337316	62.866	65.1306	43.0848	46.2404	63.9983	44.6626
PSPC	50.4516	-0.0191229	0.417099	0.960259	0.973208	49.708	51.901	43.8682	56.3292	50.8045	50.0987
PSPD	6.87672	0.276625	0.771937	0.618463	0.718137	7.31	4.07066	9.40033	6.72588	5.69033	8.0631
PSPE	850.92	0.00404607	0.364297	0.990564	0.993415	561.408	1136.73	945.517	760.024	849.07	852.77
YCJM	695.631	-1.33738	0.40267	0.00031869	0.00110747	634.508	1430.84	412.831	304.346	1032.67	358.589
YCJN	943.46	-3.49732	0.292982	4.55e-36	2.49e-33	1542.41	1946.79	154.322	130.314	1744.6	142.318
YCJO	133.622	-3.2257	0.401905	1.93e-18	8.4e-17	276.318	213.71	24.2842	20.1776	245.014	22.2309
YCJP	117.403	-3.50792	0.468714	5.17e-17	1.71e-15	263.16	175.039	18.8007	12.611	219.099	15.7058
YCJQ	392.751	-2.43687	0.329781	5.36e-15	1.26e-13	786.556	562.769	95.57	126.11	674.663	110.84
YCJR	221.12	-2.39507	0.482517	2.37e-08	1.89e-07	529.244	241.187	38.3847	75.6661	385.215	57.0254
YCJS	44.996	-1.39583	0.501087	0.00160092	0.00468947	86.258	51.901	25.8509	15.974	69.0795	20.9124
YCJT	84.5284	-1.57352	0.552304	0.000916797	0.00283852	210.528	60.0423	30.5511	36.9923	135.285	33.7717
YCJU	6.44024	-1.02792	0.92208	0.0762853	0.136254	17.544	4.07066	0.783361	3.36294	10.8073	2.07315
YCJV	0	0	1.24794	NA	NA	0	0	0	0	0	0
YMJB	0	0	1.24794	NA	NA	0	0	0	0	0	0
OMPG	20.2621	0.813738	0.59607	0.102584	0.176167	13.158	12.212	20.3674	35.3109	12.685	27.8391
YCJW	202.368	-0.375688	0.287116	0.173784	0.270778	235.382	225.922	170.773	177.395	230.652	174.084
YCJX	637.753	-3.59411	0.308989	1.23e-34	5.9e-32	1336.27	1034.97	82.2529	97.5252	1185.62	89.8891
YCJF	356.012	-3.10109	0.405346	6.35e-17	2.06e-15	779.246	516.974	45.4349	82.392	648.11	63.9135
TYRR	1323.84	-0.259095	0.263973	0.310605	0.431984	1342.12	1558.05	1332.5	1062.69	1450.08	1197.59
TPX	21950.1	0.553388	0.238534	0.017175	0.038031	16079.1	19074.1	26051.4	26595.8	17576.6	26323.6
YCJG	222.222	-0.592838	0.394573	0.105358	0.180284	187.136	360.254	204.457	137.04	273.695	170.748
MPAA	100.433	-0.854563	0.393584	0.0192261	0.0418953	134.504	132.297	86.1697	48.7626	133.4	67.4662
YMJC	0	0	1.24794	NA	NA	0	0	0	0	0	0
YMJD	0.19584	0.0472907	1.18556	0.866451	NA	0	0	0.783361	0	0	0.39168
YCJY	61.7465	-1.13955	0.398407	0.00198261	0.00570949	86.258	89.5546	38.3847	32.7887	87.9063	35.5867
PGRR	213.907	-0.19694	0.286132	0.474529	0.593432	217.838	241.187	198.19	198.413	229.512	198.302
MPPA	2132.83	0.041374	0.321931	0.892672	0.926262	1538.02	2659.16	2305.43	2028.69	2098.59	2167.06
YNAI	432.173	0.0273924	0.277001	0.918369	0.945504	469.302	386.713	401.864	470.811	428.008	436.338
INSH4	1687.1	0.149067	0.24934	0.538316	0.65317	1438.61	1750.39	1748.46	1810.94	1594.5	1779.7
YNAJ	3348.69	-0.283781	0.298736	0.321902	0.443671	3201.78	4208.05	3539.22	2445.7	3704.91	2992.46
USPE	1327.51	-1.77767	0.279395	3.59e-11	4.37e-10	2046.8	2130.99	657.24	475.015	2088.9	566.127
FNR	3679.58	0.890512	0.232563	8.49e-05	0.000341474	2440.08	2617.44	4982.96	4677.85	2528.76	4830.4
OGT	119.164	-0.518031	0.330911	0.0991277	0.170998	130.118	154.685	101.054	90.7994	142.402	95.9264
ABGT	9.66952	-0.563948	0.720509	0.302758	0.423529	17.544	8.14133	6.26689	6.72588	12.8427	6.49638
ABGB	24.7352	-0.754139	0.524843	0.0995764	0.17154	35.088	30.53	15.6672	17.6554	32.809	16.6613
ABGA	26.1755	-0.711113	0.535667	0.12584	0.208717	42.398	26.4593	15.6672	20.1776	34.4287	17.9224
ABGR	134.224	-0.341027	0.426415	0.38272	0.507425	93.568	211.675	131.605	100.047	152.621	115.826
MCAS	0	0	1.24794	NA	NA	0	0	0	0	0	0
SMRA	95.8019	0.360653	0.352899	0.27829	0.395218	87.72	77.3426	97.9201	120.225	82.5313	109.073
DGCM	74.865	-1.27921	0.512499	0.00445893	0.0117062	165.206	60.0423	31.3344	42.8775	112.624	37.106
YNAN	3.12205	-0.388286	0.915966	0.479761	NA	4.386	4.07066	2.35008	1.68147	4.22833	2.01578
ZNTB	246.214	-1.16798	0.293081	3.22e-05	0.000140909	372.81	321.582	155.105	135.358	347.196	145.232
FNRS	0	0	1.24794	NA	NA	0	0	0	0	0	0
YNAL	1.97083	-0.948045	1.19754	0.0551766	NA	5.848	2.03533	0	0	3.94167	0
DBPA	331.21	2.59134	0.416328	9.94e-12	1.34e-10	111.112	50.8833	664.29	498.556	80.9976	581.423
TTCA	2246.07	1.79236	0.253973	3.03e-13	5.32e-12	858.194	1060.41	3533.74	3531.93	959.301	3532.83
INTR	25.2107	1.26582	0.587602	0.0104966	0.0247134	16.082	8.14133	32.9012	43.7182	12.1117	38.3097
XISR	0	0	1.24794	NA	NA	0	0	0	0	0	0
RCBA	2.49843	0.275689	0.953583	0.605027	NA	1.462	2.03533	3.13344	3.36294	1.74867	3.24819
RALA	0	0	1.24794	NA	NA	0	0	0	0	0	0
RALR	2.58333	-0.0260662	0.952462	0.96067	NA	4.386	1.01767	1.56672	3.36294	2.70183	2.46483
RECT	46.8692	-0.937286	0.434577	0.0179856	0.0395973	62.866	65.1306	25.8509	33.6294	63.9983	29.7401
RECE	60.5148	0.051292	0.429703	0.896223	0.928439	73.1	45.795	51.7018	71.4625	59.4475	61.5821
RACC	3.34051	-0.00793264	0.915388	0.988334	NA	5.848	1.01767	3.13344	3.36294	3.43283	3.24819
YDAE	0.210184	0.0502556	1.18556	0.858253	NA	0	0	0	0.840735	0	0.420367
KILR	0.914857	-0.0606211	1.0917	0.886348	NA	0	2.03533	0.783361	0.840735	1.01767	0.812048
KILS	0	0	1.24794	NA	NA	0	0	0	0	0	0
SIEB	46.0313	0.145217	0.51926	0.749419	0.82213	45.322	40.7066	26.6343	71.4625	43.0143	49.0484
YDAF	3.33916	0.514982	0.940027	0.347668	NA	1.462	2.03533	3.13344	6.72588	1.74867	4.92966
YDAG	3.36534	0.73163	1.00555	0.177952	NA	0	2.03533	4.70017	6.72588	1.01767	5.71302
RACR	514.358	0.910958	0.258227	0.000269324	0.000950571	328.95	367.377	689.358	671.747	348.164	680.552
YDAS	10.0982	-0.345052	0.700486	0.522995	0.639261	8.772	15.265	6.26689	10.0888	12.0185	8.17785
YDAT	4.90383	0.0891578	0.829089	0.872873	NA	2.924	6.106	4.70017	5.88514	4.515	5.29265
YDAU	11.7785	-0.194692	0.652055	0.709687	0.78893	11.696	14.2473	9.40033	11.7703	12.9717	10.5853
YDAV	2.24401	0.40063	0.990883	0.443055	NA	1.462	1.01767	3.13344	3.36294	1.23983	3.24819
YDAW	16.959	-1.13465	0.617396	0.0260674	0.0547486	23.392	27.477	9.40033	7.56661	25.4345	8.48347
RZPR	0	0	1.24794	NA	NA	0	0	0	0	0	0
RZOR	0.210184	0.0502556	1.18556	0.858253	NA	0	0	0	0.840735	0	0.420367
TRKG	233.639	0.834016	0.315877	0.00559794	0.0143333	178.364	146.544	262.426	347.223	162.454	304.825
YNAK	0.826391	0.344599	1.14576	0.378169	NA	0	0	0.783361	2.5222	0	1.65278
YDAY	0.797704	0.333475	1.14629	0.390331	NA	0	0	2.35008	0.840735	0	1.59541
YNAA	7.0023	-0.0329836	0.78823	0.952701	0.968108	2.924	11.1943	5.48353	8.40735	7.05916	6.94544
LOMR	0	0	1.24794	NA	NA	0	0	0	0	0	0
INSH5	85.367	-0.288825	0.379608	0.415147	0.539227	108.188	82.4309	86.9531	63.8958	95.3095	75.4244
STFR	9.86878	-0.327276	0.70858	0.546323	0.659753	10.234	13.2297	10.9671	5.04441	11.7318	8.00573
TFAR	7.45034	-0.373311	0.748477	0.499101	0.619312	10.234	8.14133	4.70017	6.72588	9.18766	5.71302
PINR	12.222	0.848549	0.716133	0.121825	0.203025	2.924	10.1767	16.4506	19.3369	6.55033	17.8937
YNAE	6.55796	0.0899796	0.768273	0.870989	0.911663	7.31	5.08833	6.26689	7.56661	6.19916	6.91675
YNAM	23.8413	0.714726	0.537548	0.124847	0.207429	17.544	15.265	29.7677	32.7887	16.4045	31.2782
TTCC	0	0	1.24794	NA	NA	0	0	0	0	0	0
USPF	668.573	-1.64007	0.380202	3.51e-06	1.85e-05	767.55	1319.91	367.396	219.432	1043.73	293.414
OMPN	950.461	0.500563	0.296473	0.0784052	0.139262	618.426	928.111	1187.58	1067.73	773.269	1127.65
MICC	0	0	1.24794	NA	NA	0	0	0	0	0	0
YDBK	1760.57	-0.0449761	0.275379	0.865642	0.907813	2081.89	1499.02	1652.11	1809.26	1790.45	1730.68
YDBJ	445.345	-1.15579	0.322544	0.000162278	0.000603309	508.776	747.984	298.46	226.158	628.38	262.309
HSLJ	421.6	1.43073	0.284169	1.59e-07	1.08e-06	236.844	198.445	572.637	678.473	217.644	625.555
LDHA	2983.99	-1.36146	0.370418	8.32e-05	0.000335872	5856.77	2997.03	1273.74	1808.42	4426.9	1541.08
YDBH	291.507	0.981766	0.291713	0.000452158	0.00150184	206.142	173.003	425.365	361.516	189.573	393.44
YNBE	23.332	0.208297	0.539375	0.655488	0.745766	17.544	24.424	21.9341	29.4257	20.984	25.6799
YDBL	38.2261	0.181438	0.471203	0.667985	0.754608	26.316	43.7596	39.9514	42.8775	35.0378	41.4144
FEAR	132.139	-1.06487	0.558558	0.0259355	0.0545314	89.182	294.105	105.754	39.5145	191.644	72.6341
FEAB	54.9312	-1.65519	0.459218	6.22e-05	0.000258172	102.34	72.2543	26.6343	18.4962	87.2971	22.5652
TYNA	21.8356	-1.18937	0.578538	0.0151207	0.0340526	35.088	30.53	13.3171	8.40735	32.809	10.8622
PAAZ	51.6281	-2.05082	0.46373	8.38e-07	4.97e-06	90.644	82.4309	14.1005	19.3369	86.5375	16.7187
PAAA	114.816	-3.87079	0.649621	1.12e-12	1.76e-11	124.27	313.441	15.6672	5.88514	218.856	10.7762
PAAB	31.0278	-3.74667	0.90165	2.37e-08	1.89e-07	40.936	78.3603	3.13344	1.68147	59.6481	2.40746
PAAC	56.204	-3.99076	0.673924	1.29e-12	2e-11	81.872	133.314	6.26689	3.36294	107.593	4.81491
PAAD	10.0784	-1.51845	0.8329	0.0100769	0.023872	10.234	24.424	3.13344	2.5222	17.329	2.82782
PAAE	79.3054	-3.81958	0.529188	2.01e-16	5.93e-15	157.896	142.473	10.9671	5.88514	150.185	8.4261
PAAF	33.1909	-3.6362	0.872954	2.67e-08	2.1e-07	80.41	46.8126	4.70017	0.840735	63.6113	2.77045
PAAG	22.7011	-2.44292	0.703012	1.12e-05	5.37e-05	45.322	36.636	5.48353	3.36294	40.979	4.42323
PAAH	26.246	-2.12819	0.660192	6.82e-05	0.000281184	61.404	30.53	5.48353	7.56661	45.967	6.52507
PAAI	4.02271	-0.774685	0.925838	0.17066	NA	8.772	4.07066	1.56672	1.68147	6.42133	1.6241
PAAJ	50.5447	-1.18637	0.45181	0.00367629	0.00989551	89.182	58.007	29.7677	25.222	73.5945	27.4949
PAAK	176.028	-2.70752	0.42683	3.1e-12	4.48e-11	232.458	392.819	48.5684	30.2665	312.639	39.4174
PAAX	136.621	-0.675713	0.330271	0.0311154	0.0638123	190.06	152.65	110.454	93.3216	171.355	101.888
PAAY	203.387	-0.85373	0.308665	0.00377975	0.0101242	244.154	289.017	155.105	125.269	266.586	140.187
YNBG	0	0	1.24794	NA	NA	0	0	0	0	0	0
YDBA	0	0	1.24794	NA	NA	0	0	0	0	0	0
INSD2	12.1526	-0.719716	0.677988	0.178197	0.27586	16.082	17.3003	10.1837	5.04441	16.6912	7.61405
INSC2	16.7831	-0.742551	0.621088	0.145946	0.235839	19.006	26.4593	14.1005	7.56661	22.7327	10.8336
INSI2_0	275.532	-0.778931	0.297278	0.00626266	0.0157408	304.096	402.996	196.624	198.413	353.546	197.518
PDXI	202.408	-1.75647	0.36503	2.66e-07	1.71e-06	257.312	384.678	98.7035	68.9402	320.995	83.8219
YDBD	24.2743	0.232419	0.559794	0.627275	0.724637	17.544	25.4416	18.8007	35.3109	21.4928	27.0558
YNBA	1.02594	-0.109532	1.06264	0.809921	NA	1.462	1.01767	0.783361	0.840735	1.23983	0.812048
YNBB	0.4646	-0.0380931	1.16267	0.906586	NA	0	1.01767	0	0.840735	0.508833	0.420367
YNBC	8.66355	-0.0289744	0.733079	0.957818	0.97099	11.696	6.106	10.9671	5.88514	8.901	8.4261
YNBD	10.4657	0.0763497	0.673768	0.885657	0.921475	8.772	11.1943	10.9671	10.9296	9.98316	10.9483
AZOR	838.563	-0.104516	0.267019	0.685754	0.769241	862.58	879.263	701.891	910.516	870.922	806.204
HRPA	1535.52	0.817077	0.239781	0.000460498	0.00152294	1144.75	1038.02	1924.72	2034.58	1091.38	1979.65
YDCF	474.336	-0.910978	0.255196	0.000229867	0.000823438	611.116	643.165	322.745	320.32	627.14	321.532
ALDA	17399.6	-2.88159	0.469829	6.11e-12	8.46e-11	23674.2	39150.6	4906.19	1867.27	31412.4	3386.73
GAPC	0	0	1.24794	NA	NA	0	0	0	0	0	0
CYBB	2330.58	-0.6095	0.237396	0.00837167	0.0203608	2801.19	2878.98	1709.29	1932.85	2840.08	1821.07
RYDC	0	0	1.24794	NA	NA	0	0	0	0	0	0
YDCA	44.756	-0.738789	0.439891	0.064955	0.119241	49.708	66.1483	32.9012	30.2665	57.9281	31.5838
YNCP	7.84659	0.15743	0.751859	0.775385	0.841702	10.234	4.07066	7.83361	9.24808	7.15233	8.54085
HOKB	52.7748	1.49121	0.535027	0.0013126	0.00393985	35.088	11.1943	79.9028	84.9142	23.1412	82.4085
MOKB	31.9824	0.941428	0.625375	0.0666114	0.121582	30.702	6.106	41.5181	49.6033	18.404	45.5607
SOKB	0	0	1.24794	NA	NA	0	0	0	0	0	0
TRG	10.4918	0.354624	0.73427	0.518455	0.635091	2.924	13.2297	14.8839	10.9296	8.07683	12.9067
YDCI	694.094	-0.640547	0.443287	0.11186	0.189465	561.408	1187.62	712.075	315.276	874.512	513.675
YDCJ	27.1686	-1.31205	0.551333	0.0056368	0.0144135	35.088	47.8303	15.6672	10.0888	41.4591	12.878
OPGD	1264.53	-0.293945	0.245211	0.21765	0.32588	1317.26	1482.74	1183.66	1074.46	1400	1129.06
YDCH	112.579	-1.17673	0.486482	0.00653515	0.0163614	121.346	207.604	87.7364	33.6294	164.475	60.6829
RIML	173.601	-0.349937	0.338848	0.27555	0.392331	154.972	238.134	144.922	156.377	196.553	150.649
YDCK	36.9908	-2.12939	0.543779	5.77e-06	2.95e-05	76.024	50.8833	10.9671	10.0888	63.4536	10.5279
TEHA	119.426	-0.0170236	0.323668	0.955942	0.969858	121.346	119.067	112.021	125.269	120.206	118.645
TEHB	612.433	0.439148	0.284644	0.108985	0.18591	564.332	462.02	619.638	803.742	513.176	711.69
YDCL	748.896	-0.132986	0.310709	0.654284	0.744839	673.982	898.599	578.904	844.098	786.291	711.501
YNCK	0	0	1.24794	NA	NA	0	0	0	0	0	0
INSQ	105.892	-0.138261	0.337469	0.665543	0.752737	103.802	119.067	106.537	94.1623	111.434	100.35
YDCO	87.5147	-1.05758	0.511449	0.0185742	0.040706	121.346	129.244	76.7694	22.6998	125.295	49.7346
SUTR	77.4841	0.217	0.400248	0.558371	0.670351	89.182	52.9186	84.603	83.2327	71.0503	83.9179
RLHA	1242.83	2.25301	0.3024	5.73e-15	1.33e-13	480.998	316.494	2037.52	2136.31	398.746	2086.91
YNCJ	31.5636	-1.04518	0.501681	0.0182892	0.0401733	48.246	41.7243	21.1507	15.1332	44.9852	18.142
HICA	3.31419	0.107267	0.89291	0.845122	NA	2.924	3.053	3.9168	3.36294	2.9885	3.63987
HICB	94.0592	0.424714	0.351799	0.200407	0.304342	78.948	78.3603	98.7035	120.225	78.6541	109.464
YDCR	281.172	0.0967251	0.272311	0.71311	0.791817	263.16	278.84	297.677	285.009	271	291.343
YDCS	41.2604	-1.75613	0.475518	3.56e-05	0.000154031	67.252	66.1483	15.6672	15.974	66.7001	15.8206
YDCT	8.94294	0.158602	0.712769	0.770253	0.838506	10.234	6.106	10.1837	9.24808	8.17	9.71589
YDCU	5.7758	-0.229111	0.791671	0.680921	0.764715	7.31	6.106	5.48353	4.20367	6.708	4.8436
YDCV	2.27641	-0.0733167	0.967645	0.888241	NA	2.924	2.03533	0.783361	3.36294	2.47967	2.07315
PATD	53.4036	-0.405022	0.445029	0.316516	0.438614	80.41	44.7773	43.8682	44.5589	62.5937	44.2136
YNCL	101.866	-0.192736	0.35332	0.56282	0.673942	96.492	122.12	84.603	104.251	109.306	94.427
ORTT	17.154	1.70717	0.802331	0.00360207	0.00973677	7.31	2.03533	17.2339	42.0367	4.67267	29.6353
YDCY	408.474	-0.311869	0.346609	0.340889	0.464827	323.102	591.264	346.245	373.286	457.183	359.766
YDCZ	29.0719	-0.83208	0.533404	0.0724073	0.130422	49.708	29.5123	21.9341	15.1332	39.6102	18.5337
MNAT	154.633	-1.31044	0.323146	1.95e-05	8.95e-05	200.294	250.346	83.8196	84.0735	225.32	83.9465
CURA	286.192	-1.84956	0.283523	1.07e-11	1.43e-10	461.992	448.791	111.237	122.747	455.391	116.992
MCBR	22.8313	-0.670535	0.552185	0.157485	0.251936	35.088	24.424	13.3171	18.4962	29.756	15.9066
YNCD	1048.43	1.01041	0.297693	0.000394373	0.00133654	578.952	760.196	1648.97	1205.61	669.574	1427.29
YNCE	5506.92	0.232936	0.234265	0.307729	0.428985	5301.21	4779.98	5732.63	6213.87	5040.59	5973.25
ANSP	282.314	2.88374	0.414839	2.67e-14	5.33e-13	68.714	46.8126	645.489	368.242	57.7633	506.866
YNCG	3.03966	-0.331009	0.936253	0.54099	NA	2.924	5.08833	0.783361	3.36294	4.00616	2.07315
YNCH	0	0	1.24794	NA	NA	0	0	0	0	0	0
RHSE	0	0	1.24794	NA	NA	0	0	0	0	0	0
YDCD	37.4959	0.54709	0.473136	0.197095	0.300025	29.24	28.4946	37.6013	54.6478	28.8673	46.1245
YNCO	58.0245	1.17714	0.442684	0.00339574	0.00928379	29.24	34.6006	67.369	100.888	31.9203	84.1286
YNCI	0	0	1.24794	NA	NA	0	0	0	0	0	0
YDCC	4.85352	0.46535	0.853604	0.406981	NA	4.386	2.03533	6.26689	6.72588	3.21067	6.49638
PPTA	174.056	-0.415658	0.322272	0.175517	0.272812	192.984	209.639	123.771	169.828	201.312	146.8
YDDH	14.4567	-0.992889	0.662139	0.0609313	0.113044	16.082	26.4593	9.40033	5.88514	21.2707	7.64274
NHOA	48.1628	-0.994795	0.436751	0.0123704	0.0285982	57.018	76.3249	28.201	31.1072	66.6715	29.6541
YDDE	242.82	0.079434	0.284977	0.772198	0.839669	216.376	254.416	249.109	251.38	235.396	250.244
NARV	6.9378	0.0119598	0.764257	0.982758	0.990032	8.772	5.08833	5.48353	8.40735	6.93016	6.94544
NARW	3.21879	-0.395939	0.93062	0.468104	NA	5.848	3.053	3.13344	0.840735	4.4505	1.98709
NARY	13.0077	-0.489762	0.704531	0.36633	0.491554	26.316	7.12366	10.1837	8.40735	16.7198	9.29552
NARZ	50.6683	-1.31025	0.555412	0.00595306	0.0150614	108.188	46.8126	14.8839	32.7887	77.5003	23.8363
NARU	8.08831	-0.76332	0.762462	0.172455	0.269349	13.158	10.1767	3.13344	5.88514	11.6673	4.50929
YDDJ	0	0	1.24794	NA	NA	0	0	0	0	0	0
YDDK	1.33522	0.113633	1.05922	0.804336	NA	0	2.03533	0.783361	2.5222	1.01767	1.65278
YDDL	0	0	1.24794	NA	NA	0	0	0	0	0	0
YDDG	208.416	-0.263717	0.313511	0.378347	0.503194	264.622	194.374	176.256	198.413	229.498	187.335
FDNG	559.716	-0.0116301	0.281828	0.965842	0.977832	561.408	562.769	472.367	642.321	562.089	557.344
FDNH	131.54	0.946151	0.372825	0.00661413	0.0165267	83.334	86.5016	220.124	136.199	84.9178	178.162
FDNI	41.969	-0.388206	0.463536	0.352548	0.477328	61.404	36.636	33.6845	36.1516	49.02	34.9181
YDDM	88.6049	-1.40203	0.389642	0.000104183	0.000407483	114.036	151.632	50.9185	37.8331	132.834	44.3758
ADHP	65.3795	-0.0822098	0.413964	0.829331	0.883253	84.796	50.8833	61.1021	64.7366	67.8396	62.9194
MAEA	6539.13	0.408381	0.228447	0.0669907	0.122158	5407.94	5742.69	7317.37	7688.52	5575.31	7502.95
SRA	59.0992	-1.31554	0.45522	0.0013611	0.00405684	102.34	74.2896	21.9341	37.8331	88.3148	29.8836
BDM	5.92932	0.911354	0.891786	0.113004	0.190896	1.462	3.053	13.3171	5.88514	2.2575	9.60114
OSMC	348.563	-1.63935	0.280898	1.25e-09	1.24e-08	510.238	562.769	148.055	173.191	536.504	160.623
DDPF	6.5247	-0.400324	0.781466	0.472926	0.592007	7.31	9.15899	6.26689	3.36294	8.2345	4.81491
DDPD	1.98132	0.144486	1.00822	0.772409	NA	0	3.053	2.35008	2.5222	1.5265	2.43614
DDPC	5.52374	-0.068473	0.801167	0.902151	0.93357	4.386	7.12366	4.70017	5.88514	5.75483	5.29265
DDPB	7.19713	-0.428163	0.767787	0.441406	0.564244	10.234	8.14133	7.05025	3.36294	9.18766	5.20659
DDPA	24.3963	-1.17935	0.552769	0.0129917	0.0298545	38.012	34.6006	14.8839	10.0888	36.3063	12.4863
DDPX	5.5109	-0.802765	0.890018	0.159277	0.253955	2.924	14.2473	2.35008	2.5222	8.58566	2.43614
DOSP	35.8795	0.0388135	0.478948	0.927802	0.951603	42.398	28.4946	41.5181	31.1072	35.4463	36.3127
DOSC	41.4392	-0.0569777	0.44364	0.887703	0.921855	45.322	39.689	45.4349	35.3109	42.5055	40.3729
YDDY	0.406024	0.140049	1.16983	0.662158	NA	0	0	0.783361	0.840735	0	0.812048
DIGH	341.295	-0.0723073	0.307613	0.805909	0.865522	282.166	418.261	325.095	339.657	350.213	332.376
GADC	19.9014	-0.460047	0.575225	0.345023	0.469128	29.24	19.3357	12.5338	18.4962	24.2878	15.515
GADB	32.4051	-0.53198	0.537094	0.25308	0.367029	54.094	26.4593	18.8007	30.2665	40.2767	24.5336
PQQL	986.133	1.11629	0.243231	2.31e-06	1.27e-05	583.338	627.9	1353.65	1379.65	605.619	1366.65
YDDB	667.904	0.578892	0.275224	0.0292486	0.0605019	570.18	483.391	716.775	901.268	526.786	809.021
YDDA	313.786	1.48681	0.311516	5.43e-07	3.34e-06	157.896	152.65	395.597	549	155.273	472.299
YNEP	0.704673	-0.14248	1.14227	0.695921	NA	0	2.03533	0.783361	0	1.01767	0.39168
YDEM	44.7182	-0.978361	0.46346	0.0189562	0.0414721	49.708	74.2896	31.3344	23.5406	61.9988	27.4375
YDEN	740.035	-1.67333	0.306271	1.01e-08	8.77e-08	1210.54	1087.88	263.209	398.508	1149.21	330.859
YDEO	15.8365	0.170585	0.614155	0.73633	0.811694	19.006	10.1767	15.6672	18.4962	14.5913	17.0817
SAFA	0	0	1.24794	NA	NA	0	0	0	0	0	0
YDEP	84.416	0.236497	0.383709	0.508559	0.626585	81.872	71.2366	74.4193	110.136	76.5543	92.2778
YDEQ	17.1281	0.973709	0.616985	0.0558876	0.104906	8.772	10.1767	23.5008	26.0628	9.47433	24.7818
YDER	1.87851	0.535973	1.07163	0.272792	NA	0	1.01767	3.13344	3.36294	0.508833	3.24819
YDES	3.94474	0.288362	0.873992	0.603537	NA	2.924	3.053	3.9168	5.88514	2.9885	4.90097
YDET	7.73059	0.525994	0.789691	0.347897	0.472198	7.31	3.053	6.26689	14.2925	5.1815	10.2797
YNEL	0	0	1.24794	NA	NA	0	0	0	0	0	0
HIPA	172.178	-1.06771	0.334306	0.000742514	0.00235211	261.698	215.745	88.5198	122.747	238.722	105.634
HIPB	51.1772	-1.65585	0.468692	8.08e-05	0.000327368	62.866	99.7313	21.9341	20.1776	81.2986	21.0559
YNEO	0	0	1.24794	NA	NA	0	0	0	0	0	0
LSRK	56.6329	-2.30518	0.454453	1.79e-08	1.48e-07	102.34	92.6076	16.4506	15.1332	97.4738	15.7919
LSRR	250.113	-1.65541	0.385164	3.65e-06	1.92e-05	273.394	509.851	122.204	95.003	391.622	108.604
LSRA	15.4316	-1.51058	0.728692	0.00695694	0.0173155	14.62	36.636	6.26689	4.20367	25.628	5.23528
LSRC	5.54921	-1.18189	0.914934	0.0444602	0.0865496	8.772	10.1767	1.56672	1.68147	9.47433	1.6241
LSRD	5.82981	-0.934299	0.859034	0.104541	0.178966	7.31	11.1943	3.13344	1.68147	9.25216	2.40746
LSRB	33.4823	-3.43742	0.741704	4.2e-09	3.89e-08	71.638	54.954	3.13344	4.20367	63.296	3.66856
LSRF	42.5545	-2.30065	0.537362	7.7e-07	4.63e-06	89.182	59.0246	9.40033	12.611	74.1033	11.0057
LSRG	6.60519	-1.7409	1.09599	0.0057502	0.0146449	14.62	10.1767	0.783361	0.840735	12.3983	0.812048
TAM	38.6675	-0.8868	0.466723	0.0344579	0.0695875	61.404	43.7596	24.2842	25.222	52.5818	24.7531
YNEE	43.0103	0.955708	0.547691	0.042769	0.0840255	39.474	12.212	55.6186	64.7366	25.843	60.1776
UXAB	161.556	-1.42037	0.314019	2.02e-06	1.12e-05	228.072	252.381	78.3361	87.4364	240.227	82.8862
DGCF	20.9231	1.48021	0.722139	0.00787245	0.0192812	13.158	2.03533	28.9844	39.5145	7.59667	34.2494
YNEG	20.9402	0.953126	0.603021	0.0577414	0.107857	16.082	8.14133	25.0675	34.4701	12.1117	29.7688
GLSB	307.802	1.41712	0.302559	9.44e-07	5.55e-06	184.212	134.332	452.783	459.882	159.272	456.332
SAD	314.894	-0.274236	0.281249	0.311621	0.433047	383.044	311.406	273.393	291.735	347.225	282.564
YNEJ	135.767	-0.805806	0.315234	0.00733038	0.018104	176.902	175.039	99.4868	91.6401	175.97	95.5635
YNEK	5.11772	-0.17829	0.816879	0.749281	NA	4.386	7.12366	3.9168	5.04441	5.75483	4.48061
YDEA	98.8327	0.468793	0.545875	0.319255	0.440977	125.732	30.53	87.7364	151.332	78.131	119.534
MARC	242.669	-0.147561	0.301781	0.609867	0.711547	245.616	266.628	260.859	197.573	256.122	229.216
MARR	60.6518	1.64351	0.468207	9.01e-05	0.000359076	33.626	17.3003	103.404	88.2771	25.4632	95.8404
MARA	467.957	0.498921	0.280841	0.0652036	0.119524	345.032	418.261	499.001	609.533	381.646	554.267
MARB	58.6065	0.996237	0.448045	0.0141213	0.0321418	38.012	33.583	61.1021	101.729	35.7975	81.4155
EAMA	237.016	-0.165676	0.291722	0.554538	0.66757	232.458	270.699	238.925	205.98	251.579	222.453
YDEE	154.145	-1.15098	0.316759	0.000134881	0.000514345	230.996	203.533	97.1367	84.9142	217.265	91.0255
MGTS	99.0767	0.895993	0.34768	0.00628152	0.0157676	67.252	65.1306	138.655	125.269	66.1913	131.962
MGTT	73.7604	1.07739	0.414753	0.00469944	0.0122454	51.17	36.636	86.1697	121.066	43.903	103.618
MGRR	0	0	1.24794	NA	NA	0	0	0	0	0	0
DGCZ	52.9391	0.548079	0.417439	0.153244	0.246592	36.55	45.795	69.7191	59.6922	41.1725	64.7056
YDEI	24.1234	0.454077	0.538346	0.330089	0.453164	14.62	23.4063	28.201	30.2665	19.0132	29.2337
YDEJ	13.4301	-0.0679184	0.624616	0.894333	0.926981	14.62	13.2297	14.1005	11.7703	13.9248	12.9354
DCP	2113.51	-0.598825	0.253518	0.0148947	0.0336822	2712.01	2430.19	1489.95	1821.87	2571.1	1655.91
YDFG	2244.45	-0.675823	0.267193	0.00887903	0.0213509	2375.75	3210.74	1678.74	1712.58	2793.24	1695.66
RSPR	489.196	0.992047	0.266804	0.00011856	0.000457183	346.494	290.035	650.189	670.066	318.264	660.128
YDFZ	11.7937	0.330913	0.664695	0.530902	0.647454	10.234	9.15899	10.9671	16.8147	9.6965	13.8909
YDFI	54.0482	0.258873	0.422125	0.504106	0.622901	42.398	53.9363	50.9185	68.9402	48.1671	59.9294
YDFJ	4.58256	0.0545554	0.859592	0.921652	NA	1.462	7.12366	4.70017	5.04441	4.29283	4.87229
YNFT	65.9652	1.05519	0.432957	0.00752689	0.0185654	27.778	49.8656	86.1697	100.047	38.8218	93.1086
YDFK	29.0534	0.613192	0.515847	0.17523	0.272589	23.392	19.3357	29.7677	43.7182	21.3638	36.743
PINQ	46.4476	0.921728	0.443579	0.0221151	0.047356	26.316	32.5653	57.9687	68.9402	29.4407	63.4545
TFAQ	1.20744	-0.00896644	1.07149	0.983914	NA	1.462	1.01767	2.35008	0	1.23983	1.17504
STFQ	0.3655	-0.126664	1.18866	0.654467	NA	1.462	0	0	0	0.731	0
NOHA	0.616208	0.246074	1.15363	0.497193	NA	0	0	0.783361	1.68147	0	1.23242
YNFO	0.601864	0.240021	1.15427	0.505534	NA	0	0	1.56672	0.840735	0	1.20373
YDFO	51.1245	1.55912	0.460504	0.00016783	0.000620341	23.392	21.371	68.9358	90.7994	22.3815	79.8676
GNSB	1697.17	0.900618	0.324003	0.00344839	0.00937424	1074.57	1200.85	1661.51	2851.77	1137.71	2256.64
YNFN	0	0	1.24794	NA	NA	0	0	0	0	0	0
YNFR	0	0	1.24794	NA	NA	0	0	0	0	0	0
YNFQ	0	0	1.24794	NA	NA	0	0	0	0	0	0
CSPI	7.3351	0.68615	0.790419	0.223001	0.332335	4.386	4.07066	13.3171	7.56661	4.22833	10.4419
RZPQ	1.02223	0.44867	1.13992	0.283694	NA	0	0	1.56672	2.5222	0	2.04446
RZOQ	0.406024	0.140049	1.16983	0.662158	NA	0	0	0.783361	0.840735	0	0.812048
RRRQ	1.65769	-0.0330833	1.03948	0.944354	NA	1.462	2.03533	3.13344	0	1.74867	1.56672
YDFR	0.874333	-0.443449	1.15716	0.266863	NA	1.462	2.03533	0	0	1.74867	0
ESSQ	0	0	1.24794	NA	NA	0	0	0	0	0	0
YNFU	128.797	2.29092	0.401667	5.93e-10	6.15e-09	38.012	37.6536	174.689	264.831	37.8328	219.76
CSPB	458.477	1.6234	0.3382	3.69e-07	2.33e-06	226.61	189.286	876.581	541.433	207.948	709.007
CSPF	15.9409	1.09496	0.679676	0.0416588	0.0821389	11.696	4.07066	21.9341	26.0628	7.88333	23.9984
YNFS	26.5175	0.806278	0.538699	0.0838388	0.14809	16.082	18.318	43.0848	28.585	17.2	35.8349
YDFT	13.7064	-0.633622	0.657226	0.228506	0.338694	11.696	24.424	8.61697	10.0888	18.06	9.35289
YDFU	2.61558	-0.0668748	0.942683	0.900154	NA	1.462	4.07066	1.56672	3.36294	2.76633	2.46483
REM	2.04361	-0.530423	1.02872	0.301587	NA	1.462	5.08833	0.783361	0.840735	3.27516	0.812048
HOKD	4.74379	0.0389523	0.854944	0.944066	NA	7.31	2.03533	6.26689	3.36294	4.67267	4.81491
RELE	107.418	-0.0753798	0.334718	0.812352	0.870248	103.802	117.032	98.7035	110.136	110.417	104.42
RELB	270.239	0.489231	0.308832	0.0974656	0.168586	191.522	249.328	282.793	357.312	220.425	320.053
YDFV	0.797704	0.333475	1.14629	0.390331	NA	0	0	2.35008	0.840735	0	1.59541
FLXA	11.5649	-0.371939	0.702127	0.491621	0.61221	19.006	9.15899	5.48353	12.611	14.0825	9.04727
YDFW	1.59335	-0.527822	1.10019	0.258913	NA	1.462	4.07066	0	0.840735	2.76633	0.420367
YDFX	5.97044	-0.0491449	0.793774	0.929629	0.952276	7.31	5.08833	3.9168	7.56661	6.19916	5.74171
DICC	16.0994	0.0761751	0.600768	0.878953	0.917491	14.62	16.2827	13.3171	20.1776	15.4513	16.7474
DICA	611.177	0.855908	0.280126	0.00150821	0.00444691	364.038	481.356	754.376	844.938	422.697	799.657
YDFA	1.82364	0.250067	1.00577	0.620742	NA	1.462	1.01767	3.13344	1.68147	1.23983	2.40746
YDFB	1.92274	0.325373	1.02589	0.512825	NA	0	2.03533	3.13344	2.5222	1.01767	2.82782
YDFC	9.65132	-0.133239	0.692358	0.804092	0.864055	11.696	9.15899	10.1837	7.56661	10.4275	8.87515
DICF	0	0	1.24794	NA	NA	0	0	0	0	0	0
DICB	1.95143	0.324528	1.03067	0.511163	NA	0	2.03533	1.56672	4.20367	1.01767	2.8852
YDFD	0.66044	0.0582182	1.11821	0.881986	NA	0	1.01767	0.783361	0.840735	0.508833	0.812048
YDFE	0	0	1.24794	NA	NA	0	0	0	0	0	0
INSD7	0	0	1.24794	NA	NA	0	0	0	0	0	0
INTQ	0	0	1.24794	NA	NA	0	0	0	0	0	0
YNFP	0.19584	0.0472907	1.18556	0.866451	NA	0	0	0.783361	0	0	0.39168
RSPB	24.0623	-0.394878	0.526572	0.389741	0.514067	29.24	27.477	22.7175	16.8147	28.3585	19.7661
RSPA	37.8875	-0.894688	0.466421	0.0327937	0.0665774	43.86	59.0246	24.2842	24.3813	51.4423	24.3327
YNFA	95.1815	0.528483	0.40554	0.158389	0.252855	57.018	92.6076	93.2199	137.88	74.8128	115.55
YNFB	916.348	0.450713	0.25757	0.0710414	0.128263	692.988	837.539	1018.37	1116.5	765.264	1067.43
SPEG	1490.59	0.783302	0.242697	0.000901369	0.00279979	1108.2	1043.11	1790.76	2020.29	1075.65	1905.52
YNFC	186.486	-0.694126	0.292489	0.0134343	0.0307057	229.534	238.134	137.872	140.403	233.834	139.137
YNFD	185.429	-0.108407	0.296156	0.702931	0.783912	206.142	180.127	174.689	180.758	193.134	177.724
YNFE	9.24901	-0.446937	0.714112	0.411891	0.536269	13.158	10.1767	8.61697	5.04441	11.6673	6.83069
YNFF	60.8033	0.692603	0.398957	0.0608061	0.112867	43.86	44.7773	70.5025	84.0735	44.3187	77.288
YNFG	11.2637	-0.149749	0.690461	0.780179	0.845709	17.544	7.12366	8.61697	11.7703	12.3338	10.1936
YNFH	70.9563	0.556482	0.386944	0.122262	0.203664	61.404	49.8656	77.5527	95.003	55.6348	86.2779
DMSD	341.579	0.587844	0.268604	0.0235428	0.0498836	266.084	270.699	394.031	435.501	268.392	414.766
CLCB	78.9715	1.71426	0.397491	3.03e-06	1.62e-05	36.55	29.5123	124.554	125.269	33.0312	124.912
BIDA	45.3541	-0.623256	0.436989	0.11763	0.197319	48.246	65.1306	35.2512	32.7887	56.6883	34.0199
MLC	434.004	-1.2825	0.390302	0.000394928	0.00133693	437.138	834.486	282.793	181.599	635.812	232.196
YNFL	86.7705	-0.610781	0.391203	0.0928282	0.161585	133.042	82.4309	62.6689	68.9402	107.736	65.8046
YNFM	126.818	0.589171	0.324558	0.0562998	0.105524	105.264	92.6076	160.589	148.81	98.9358	154.7
ASR	19.1496	0.108968	0.621412	0.830783	0.884307	26.316	10.1767	14.8839	25.222	18.2463	20.0529
YDGU	0	0	1.24794	NA	NA	0	0	0	0	0	0
YDGD	74.2349	-0.744578	0.372337	0.0325043	0.0662355	102.34	88.5369	55.6186	50.4441	95.4385	53.0314
MDTI	39.2692	0.617506	0.510761	0.169144	0.265491	40.936	17.3003	50.9185	47.9219	29.1182	49.4202
MDTJ	76.9282	0.768361	0.478952	0.0725749	0.130638	77.486	28.4946	92.4366	109.296	52.9903	100.866
MDTU	234.883	1.14469	0.303284	7.85e-05	0.000319586	156.434	124.155	347.029	311.913	140.295	329.471
TQSA	88.2892	-0.850047	0.357646	0.0114483	0.0267081	127.194	105.837	58.7521	61.3736	116.516	60.0628
PNTB	2287.64	-0.518432	0.267857	0.0452778	0.0879202	2562.89	2878.98	1592.57	2116.13	2720.93	1854.35
PNTA	3097.41	-0.777486	0.24737	0.00121105	0.00366662	3650.61	4259.95	2093.92	2385.16	3955.28	2239.54
YDGH	3337.38	0.0754692	0.236733	0.74353	0.817149	3073.12	3417.32	3278.37	3580.69	3245.22	3429.53
YDGI	334.539	3.54446	0.50354	1.3e-15	3.29e-14	67.252	20.3533	637.656	612.896	43.8027	625.276
FOLM	120.909	0.298955	0.333614	0.344942	0.469128	93.568	120.085	136.305	133.677	106.826	134.991
YDGC	96.9533	-0.0600031	0.365022	0.861017	0.904434	93.568	104.82	111.237	78.1883	99.1938	94.7128
RSTA	829.954	0.839678	0.247568	0.0004777	0.00157489	615.502	550.557	1081.82	1071.94	583.03	1076.88
RSTB	625.627	0.826041	0.252568	0.000745726	0.00235726	460.53	423.349	835.063	783.565	441.94	809.314
TUS	221.484	0.0216974	0.296917	0.939301	0.959323	209.066	229.992	200.54	246.335	219.529	223.438
FUMC	1409.27	-2.18363	0.274723	1.41e-16	4.33e-15	2466.39	2217.49	542.086	411.119	2341.94	476.602
FUMA	10338.1	-0.988323	0.273327	0.000177166	0.000651081	11840.7	16070	7256.27	6185.29	13955.4	6720.78
MANA	2307.34	-0.28628	0.242337	0.224718	0.333998	2435.69	2660.18	1922.37	2211.13	2547.94	2066.75
YDGA	4006.68	0.528192	0.233645	0.020373	0.0439695	3424	3067.25	4685.28	4850.2	3245.62	4767.74
UIDC	34.243	-3.22632	0.690211	6.04e-09	5.44e-08	59.942	68.1836	5.48353	3.36294	64.0628	4.42323
UIDB	63.0864	-2.49031	0.448714	7.74e-10	7.83e-09	116.96	103.802	16.4506	15.1332	110.381	15.7919
UIDA	688.662	-2.92563	0.277317	3.57e-28	6.21e-26	1135.97	1320.93	159.022	138.721	1228.45	148.872
UIDR	544.126	0.34644	0.381225	0.330082	0.453164	318.716	619.759	751.243	486.785	469.237	619.014
HDHA	1157.97	-2.04134	0.261533	6.25e-16	1.62e-14	1938.61	1836.89	383.063	473.334	1887.75	428.199
MALI	118.588	-0.651351	0.448073	0.108948	0.18591	84.796	214.728	92.4366	82.392	149.762	87.4143
MALX	1151.8	-1.40813	0.443256	0.000460464	0.00152294	1068.72	2425.1	742.626	370.764	1746.91	556.695
MALY	385.386	-1.13072	0.350486	0.000610477	0.00195649	412.284	673.695	265.559	190.006	542.989	227.783
ADD	3740.37	-0.221269	0.271123	0.398337	0.523271	4314.36	3779.61	3955.19	2912.31	4046.99	3433.75
YDGJ	584.788	-0.310426	0.261526	0.220382	0.329142	695.912	607.547	552.269	483.422	651.729	517.846
BLR	249.419	0.369647	0.307677	0.209047	0.31472	178.364	250.346	289.844	279.124	214.355	284.484
CNU	111.972	0.357039	0.357844	0.289014	0.408026	87.72	104.82	106.537	148.81	96.2698	127.674
YDGK	135.586	1.28637	0.397385	0.000464372	0.00153311	96.492	48.848	192.707	204.299	72.67	198.503
RSXA	178.796	1.81501	0.376183	2.2e-07	1.44e-06	89.182	53.9363	247.542	324.524	71.5591	286.033
RSXB	199.267	2.40075	0.370045	3.37e-12	4.84e-11	71.638	41.7243	353.296	330.409	56.6812	341.852
RSXC	912.878	2.32418	0.349855	1.5e-12	2.27e-11	355.266	191.321	1536.95	1567.97	273.294	1552.46
RSXD	507.709	2.74656	0.276896	4.81e-25	5.59e-23	122.808	122.12	915.749	870.16	122.464	892.955
RSXG	127.939	2.29843	0.360386	9.31e-12	1.26e-10	39.474	37.6536	218.558	216.069	38.5638	217.313
RSXE	294.87	2.14892	0.291123	1.26e-14	2.74e-13	97.954	103.802	494.301	483.422	100.878	488.862
NTH	424.254	2.16137	0.277639	5.5e-16	1.43e-14	153.51	137.385	683.091	723.032	145.447	703.061
DTPA	1987.5	0.568922	0.241149	0.0153177	0.0344357	1473.7	1686.27	2325.01	2465.03	1579.98	2395.02
GSTA	515.497	-1.05215	0.255433	2.12e-05	9.61e-05	684.216	725.596	336.062	316.116	704.906	326.089
PDXY	717.375	0.159165	0.282434	0.558597	0.670351	570.18	778.514	712.858	807.946	674.347	760.402
TYRS	5626.14	0.999458	0.227512	6.64e-06	3.36e-05	3720.79	3625.94	7458.38	7699.45	3673.37	7578.91
PDXH	684.386	0.337649	0.274691	0.202873	0.306993	530.706	666.571	837.413	702.854	598.639	770.133
MLIC	24.4458	0.501394	0.560385	0.295235	0.415431	11.696	25.4416	32.9012	27.7442	18.5688	30.3227
ANMK	369.775	-1.20263	0.285234	1.14e-05	5.46e-05	478.074	570.911	234.225	195.891	524.492	215.058
SLYB	11782.4	0.646727	0.22636	0.00342074	0.00933216	8893.35	9240.41	14167.9	14828	9066.88	14498
SLYA	652.164	-0.116727	0.306133	0.690336	0.772797	533.63	827.362	654.106	593.559	680.496	623.833
YDHI	47.1452	0.829884	0.43443	0.0361976	0.0727277	35.088	28.4946	61.1021	63.8958	31.7913	62.499
YDHJ	155.532	0.795375	0.330217	0.0111315	0.0260844	112.574	106.855	172.339	230.361	109.714	201.35
YDHK	125.479	1.292	0.355628	0.000109735	0.000426156	80.41	55.9716	174.689	190.847	68.1908	182.768
SODC	27.9801	-0.717148	0.514855	0.112329	0.190092	29.24	43.7596	19.584	19.3369	36.4998	19.4605
YDHF	1029.48	-1.05365	0.255699	2.1e-05	9.55e-05	1280.71	1535.66	676.04	625.507	1408.18	650.774
YDHL	9.79867	-0.851602	0.736489	0.124516	0.206968	10.234	18.318	3.9168	6.72588	14.276	5.32134
NEMR	113.377	0.710051	0.334155	0.0249717	0.0527073	86.258	80.3956	135.521	151.332	83.3268	143.427
NEMA	680.207	-0.128	0.276297	0.63119	0.727305	814.334	611.617	675.257	619.621	712.976	647.439
GLOA	619.219	0.21697	0.255362	0.381115	0.50578	540.94	598.388	632.172	705.376	569.664	668.774
RNT	439.29	1.79185	0.266509	3.15e-12	4.53e-11	188.598	185.215	695.624	687.721	186.907	691.673
LHR	65.0181	-0.263455	0.402237	0.479167	0.598842	86.258	58.007	60.3188	55.4885	72.1325	57.9036
GRXD	4358.21	0.347459	0.258208	0.165059	0.261219	3289.5	4315.92	4888.96	4938.48	3802.71	4913.72
MEPH	456.457	0.317501	0.310576	0.284729	0.403016	320.178	482.374	469.233	554.044	401.276	511.639
SODB	10604.4	0.65942	0.228179	0.0030561	0.00844508	7950.36	8274.64	12632.5	13560.2	8112.5	13096.3
YDHP	134.079	0.326059	0.44745	0.4221	0.545854	169.592	63.0953	159.022	144.606	116.344	151.814
CYDH	185.734	0.843083	0.300687	0.00340385	0.00929544	131.58	126.191	228.741	256.424	128.885	242.583
PURR	1360.26	1.92546	0.242022	2.44e-16	6.98e-15	530.706	552.593	2223.96	2133.78	541.649	2178.87
PUNR	122.381	-0.231857	0.369456	0.503141	0.622311	160.82	106.855	127.688	94.1623	133.837	110.925
PUNC	1007.59	0.451436	0.278545	0.0927713	0.16156	880.124	799.885	991.735	1358.63	840.005	1175.18
CFA	1248.56	-0.157516	0.298856	0.582623	0.68947	1495.63	1149.96	969.017	1379.65	1322.79	1174.33
RIBC	2124.76	-0.34332	0.256942	0.16819	0.264753	2093.58	2689.69	1851.87	1863.91	2391.64	1857.89
MDTK	779.405	1.05778	0.26164	2.91e-05	0.000128743	540.94	441.667	1096.71	1038.31	491.304	1067.51
YDHQ	1786.28	-0.931657	0.271685	0.000379641	0.00129233	2652.07	2104.53	1067.72	1320.79	2378.3	1194.26
VALV	0	0	1.24794	NA	NA	0	0	0	0	0	0
VALW	0	0	1.24794	NA	NA	0	0	0	0	0	0
YDHR	324.581	0.336383	0.276053	0.206653	0.311741	271.932	296.141	337.629	392.623	284.036	365.126
YDHS	36.0692	-0.414144	0.593919	0.404624	0.530302	68.714	18.318	21.9341	35.3109	43.516	28.6225
YDHT	2.50214	-0.184564	0.940704	0.730395	NA	2.924	3.053	2.35008	1.68147	2.9885	2.01578
YDHU	7.63569	-0.873202	0.798075	0.124101	0.206368	16.082	7.12366	3.13344	4.20367	11.6028	3.66856
YDHX	4.16354	-0.456004	0.942291	0.402557	NA	5.848	6.106	4.70017	0	5.977	2.35008
YDHW	1.26601	-0.210411	1.06908	0.643756	NA	1.462	2.03533	1.56672	0	1.74867	0.783361
YDHV	11.1468	-0.432596	0.705707	0.424938	0.548248	14.62	13.2297	12.5338	4.20367	13.9248	8.36872
YDHY	1.05212	0.229849	1.09298	0.595907	NA	0	1.01767	2.35008	0.840735	0.508833	1.59541
FUMD	151.943	0.588304	0.317659	0.052004	0.0987278	105.264	131.279	188.79	182.439	118.271	185.615
YNHH	55.8764	0.426883	0.439389	0.286156	0.404737	40.936	50.8833	50.1351	81.5513	45.9096	65.8432
PYKF	18940.4	0.25893	0.262148	0.307777	0.428985	15485.5	18783.1	18365.1	23127.8	17134.3	20746.4
LPP	175208	0.316333	0.234111	0.165706	0.262026	146127	164065	204253	186388	155096	195321
LDTE	145.378	-1.32454	0.367801	0.000117486	0.000453497	264.622	163.844	79.9028	73.1439	214.233	76.5234
SUFE	62.1801	-0.107438	0.403247	0.773398	0.840259	61.404	68.1836	49.3517	69.781	64.7938	59.5664
SUFS	238.026	-0.0968328	0.337164	0.761901	0.832715	301.172	193.357	203.674	253.902	247.264	228.788
SUFD	363.142	-0.183234	0.285934	0.505553	0.624086	428.366	348.042	307.077	369.083	388.204	338.08
SUFC	316.89	-0.53427	0.316413	0.0766118	0.136554	431.29	329.724	212.291	294.257	380.507	253.274
SUFB	572.333	-0.688751	0.27086	0.00845844	0.0205068	796.79	634.006	411.264	447.271	715.398	429.268
SUFA	203.144	-0.567998	0.323474	0.0649559	0.119241	200.294	292.07	162.156	158.058	246.182	160.107
RYDB	0	0	1.24794	NA	NA	0	0	0	0	0	0
YDIH	40.6312	1.15973	0.508588	0.00953175	0.0227209	27.778	16.2827	47.0017	71.4625	22.0303	59.2321
MENI	127.275	-0.823519	0.324308	0.00755321	0.0186183	171.054	160.791	82.2529	95.003	165.923	88.628
YDIJ	422.738	-1.40721	0.289173	3.9e-07	2.45e-06	713.456	537.328	223.258	216.91	625.392	220.084
YDIK	620.671	0.416738	0.284159	0.127678	0.211035	611.116	439.632	697.975	733.961	525.374	715.968
RPRA	0	0	1.24794	NA	NA	0	0	0	0	0	0
YDIL	8.92639	-0.168338	0.711068	0.756395	0.827887	7.31	12.212	8.61697	7.56661	9.761	8.09179
YDIM	5.9752	-0.189001	0.817447	0.734809	0.810277	4.386	9.15899	7.83361	2.5222	6.7725	5.17791
YDIN	5.32925	-0.56327	0.830138	0.317797	0.439742	8.772	6.106	3.9168	2.5222	7.439	3.2195
YDIB	8.48677	0.0783756	0.723605	0.885792	0.921475	5.848	10.1767	7.83361	10.0888	8.01233	8.96121
AROD	360.556	-1.18861	0.265993	3.71e-06	1.94e-05	519.01	498.656	206.807	217.75	508.833	212.279
YDIF	22.8921	-0.369151	0.618558	0.468156	0.588149	35.088	19.3357	9.40033	27.7442	27.2118	18.5723
YDIO	29.1373	0.365543	0.503134	0.410691	0.535071	23.392	25.4416	28.201	39.5145	24.4168	33.8578
YDIP	173.614	-1.54451	0.319265	3.55e-07	2.25e-06	248.54	279.858	74.4193	91.6401	264.199	83.0297
YDIQ	7.10611	0.234467	0.776654	0.673094	0.757701	5.848	6.106	4.70017	11.7703	5.977	8.23523
YDIR	11.7319	-0.18056	0.652083	0.7299	0.806003	14.62	11.1943	10.1837	10.9296	12.9072	10.5566
YDIS	6.44602	-0.699105	0.799819	0.215561	0.323004	7.31	11.1943	3.9168	3.36294	9.25216	3.63987
YDIT	1.28036	-0.236018	1.04473	0.621049	NA	1.462	2.03533	0.783361	0.840735	1.74867	0.812048
FADK	7.80592	0.233372	0.735293	0.670645	0.756722	7.31	6.106	9.40033	8.40735	6.708	8.90384
PPSA	2839.82	2.32886	0.382475	5.3e-11	6.39e-10	1099.42	555.646	5698.95	4005.26	827.535	4852.11
PPSR	371.536	-0.38593	0.297202	0.175846	0.273134	454.682	395.872	367.396	268.194	425.277	317.795
AROH	653.285	1.55575	0.321662	3.49e-07	2.22e-06	385.968	235.081	1027.77	964.323	310.524	996.046
YDIE	97.0469	1.67136	0.39166	4.05e-06	2.11e-05	42.398	40.7066	127.688	177.395	41.5523	152.541
SELO	371.188	0.970304	0.293007	0.000555394	0.00180256	267.546	217.781	553.836	445.589	242.663	499.713
RFLP	64.5487	-0.644742	0.424826	0.0976385	0.168808	96.492	66.1483	38.3847	57.17	81.3201	47.7773
NLPC	474.661	-1.92391	0.271948	2.03e-13	3.61e-12	700.298	824.309	184.873	189.165	762.304	187.019
BTUD	56.6933	0.324538	0.402341	0.383428	0.508188	54.094	44.7773	67.369	60.5329	49.4357	63.951
BTUE	259.953	-0.508117	0.289468	0.0678167	0.12337	339.184	278.84	221.691	200.095	309.012	210.893
BTUC	102.517	0.748435	0.357293	0.0259033	0.0544936	71.638	75.3073	149.622	113.499	73.4726	131.561
IHFA	977.027	0.5732	0.28147	0.0344905	0.0696168	650.59	891.475	1099.06	1266.99	771.033	1183.02
PHET	13697.7	1.02015	0.255201	3.69e-05	0.000158593	7671.11	9932.42	18677.7	18509.6	8801.77	18593.6
PHES	5907.12	1.28795	0.227779	6.56e-09	5.86e-08	3347.98	3329.8	8336.53	8614.17	3338.89	8475.35
PHEM	39.2241	1.29219	0.491852	0.00305369	0.00844501	23.392	16.2827	52.4852	64.7366	19.8373	58.6109
RPLT	21075.4	1.48586	0.248116	6.54e-10	6.74e-09	9546.86	11803.9	32095.9	30855	10675.4	31475.4
RPMI	8150.84	1.67322	0.251492	6.41e-12	8.84e-11	3307.04	4141.9	12666.2	12488.3	3724.47	12577.2
INFC	8215.65	1.47538	0.249372	1.03e-09	1.03e-08	4238.34	4128.67	10940.4	13555.2	4183.5	12247.8
THRS	14836	0.360654	0.227126	0.103835	0.177917	12400.7	13404.7	16724.8	16813.9	12902.7	16769.3
ARPB	0	0	1.24794	NA	NA	0	0	0	0	0	0
YNID	7.27076	0.434878	0.76224	0.433589	0.55658	4.386	6.106	10.1837	8.40735	5.246	9.29552
YDIY	1655.52	2.80572	0.378968	1.35e-15	3.39e-14	460.53	264.593	2295.25	3601.71	362.562	2948.48
PFKB	783.101	-0.0748449	0.305478	0.797992	0.859669	890.358	720.507	611.021	910.516	805.433	760.769
YDIZ	29.0887	-0.751066	0.556119	0.115077	0.193631	48.246	29.5123	12.5338	26.0628	38.8792	19.2983
YNIA	91.9041	-1.46865	0.470852	0.000496141	0.00162957	95.03	188.268	54.0519	30.2665	141.649	42.1592
YNIB	688.887	0.164268	0.296652	0.563929	0.674638	540.94	751.037	817.045	646.525	645.989	731.785
HXPB	1127.86	0.435656	0.240543	0.0627629	0.115789	904.978	994.26	1296.46	1315.75	949.619	1306.11
YDJM	85.3592	0.197238	0.367372	0.567078	0.676715	76.024	81.4133	104.97	79.0291	78.7186	91.9997
TCYP	5322.74	3.8302	0.464944	5.8e-20	3.22e-18	630.122	554.628	14646.5	5459.73	592.375	10053.1
YDJO	17.3436	1.9052	0.757237	0.000913489	0.00283056	5.848	3.053	35.2512	25.222	4.4505	30.2366
CEDA	159.431	0.711209	0.320004	0.0195837	0.0425293	108.188	126.191	220.908	182.439	117.189	201.674
KATE	140.09	0.0496334	0.470846	0.906548	0.936604	194.446	80.3956	96.3534	189.165	137.421	142.759
CHBG	22.5586	-0.275743	0.569437	0.568867	0.678006	35.088	16.2827	20.3674	18.4962	25.6853	19.4318
CHBF	51.1236	-0.347366	0.438203	0.384473	0.509396	67.252	49.8656	35.2512	52.1256	58.5588	43.6884
CHBR	34.3276	-0.318875	0.472588	0.451925	0.574002	35.088	42.742	25.8509	33.6294	38.915	29.7401
CHBA	46.4422	-0.645491	0.445318	0.110415	0.187476	46.784	70.2189	36.818	31.9479	58.5015	34.3829
CHBC	31.7235	-0.0990053	0.47411	0.815815	0.872691	33.626	32.5653	32.1178	28.585	33.0957	30.3514
CHBB	166.136	-0.730389	0.331232	0.0201084	0.0434963	173.978	248.31	124.554	117.703	211.144	121.129
OSME	1370.21	-1.60517	0.265714	3.84e-10	4.07e-09	2327.5	1860.29	688.574	604.488	2093.9	646.531
NADE	3137.02	-0.960376	0.254	9.58e-05	0.000378867	4197.4	4197.87	1830.71	2322.11	4197.64	2076.41
CHO	82.8196	0.784717	0.363992	0.0215403	0.0462283	54.094	62.0776	104.97	110.136	58.0858	107.553
VES	1.79746	-0.0615299	0.993893	0.903396	NA	2.924	1.01767	1.56672	1.68147	1.97083	1.6241
SPY	466.595	0.770444	0.333754	0.0148699	0.0336472	352.342	313.441	447.299	753.298	332.892	600.299
ASTE	6.96091	-0.977585	0.840175	0.0894794	0.156538	16.082	6.106	3.13344	2.5222	11.094	2.82782
ASTB	18.1562	-1.73124	0.773329	0.00273649	0.00763945	49.708	13.2297	5.48353	4.20367	31.4688	4.8436
ASTD	31.588	-1.5658	0.580148	0.0014254	0.00422222	39.474	62.0776	17.2339	7.56661	50.7758	12.4003
ASTA	19.3878	-2.26547	0.726625	6.19e-05	0.000257535	40.936	28.4946	3.9168	4.20367	34.7153	4.06024
ASTC	205.041	-3.0257	0.532043	5.21e-11	6.3e-10	270.47	480.338	51.7018	17.6554	375.404	34.6786
XTHA	2390.04	0.357809	0.258185	0.152791	0.245968	1938.61	2214.44	3002.62	2404.5	2076.53	2703.56
YDJX	1.59541	0.687948	1.14726	0.138377	NA	0	0	4.70017	1.68147	0	3.19082
YDJY	12.4626	0.0537084	0.654145	0.918312	0.945504	8.772	15.265	14.8839	10.9296	12.0185	12.9067
YDJZ	6.63815	-0.32605	0.772219	0.557498	0.67011	5.848	10.1767	5.48353	5.04441	8.01233	5.26397
YNJA	17.6284	-0.368366	0.576912	0.450394	0.57278	19.006	22.3887	15.6672	13.4518	20.6973	14.5595
YNJB	71.4061	-0.123914	0.40761	0.742066	0.816208	93.568	56.9893	72.8526	62.2144	75.2786	67.5335
YNJC	37.8619	0.208216	0.459727	0.615851	0.716406	36.55	32.5653	35.2512	47.0811	34.5577	41.1662
YNJD	9.78368	0.299706	0.701208	0.579062	0.686528	10.234	6.106	10.1837	12.611	8.17	11.3974
YNJE	64.0513	-0.0728667	0.438891	0.855461	0.900324	43.86	87.5193	63.4522	61.3736	65.6896	62.4129
YNJF	131.664	1.68017	0.357143	5.26e-07	3.24e-06	54.094	60.0423	233.442	179.076	57.0681	206.259
NUDG	144.922	-0.0726178	0.34171	0.822345	0.877764	121.346	176.056	151.972	130.314	148.701	141.143
YNJH	18.6058	-0.852509	0.586403	0.084058	0.148273	29.24	22.3887	10.1837	12.611	25.8143	11.3974
GDHA	669.92	-1.88725	0.308347	1.33e-10	1.49e-09	1292.41	857.892	267.909	261.469	1075.15	264.689
YNJI	39.3234	1.1036	0.498765	0.0123242	0.0285259	29.24	15.265	55.6186	57.17	22.2525	56.3943
TOPB	795.393	0.679783	0.259217	0.00677822	0.0168927	662.286	539.363	998.785	981.137	600.824	989.961
SELD	1735.95	-0.307994	0.231561	0.172667	0.269476	1923.99	1935.6	1555.75	1528.46	1929.8	1542.11
YDJA	1336.14	-0.878983	0.258729	0.000450417	0.00149735	1798.26	1708.66	1024.64	812.99	1753.46	918.813
SPPA	1654.79	0.153196	0.243328	0.517547	0.634377	1485.39	1638.44	1854.22	1641.11	1561.92	1747.66
ANSA	1211.96	1.59301	0.245822	2.37e-11	2.97e-10	592.11	567.858	1750.81	1937.05	579.984	1843.93
PNCA	648.215	1.25983	0.259346	5.11e-07	3.15e-06	391.816	346.006	970.584	884.453	368.911	927.519
YDJE	39.1789	-0.372315	0.451407	0.36264	0.487736	39.474	50.8833	35.2512	31.1072	45.1786	33.1792
YDJF	408.222	-0.485267	0.399654	0.189854	0.29044	295.324	677.766	369.746	290.053	486.545	329.9
YDJG	54.4412	-0.19436	0.445753	0.631292	0.727305	70.176	47.8303	38.3847	61.3736	59.0031	49.8792
YDJH	27.919	-0.485904	0.503688	0.274471	0.39095	35.088	32.5653	18.8007	25.222	33.8267	22.0114
YDJI	63.9735	-0.873198	0.404661	0.0194345	0.0422533	90.644	80.3956	35.2512	49.6033	85.5198	42.4273
YDJJ	35.7783	-1.84655	0.537028	7.26e-05	0.000297887	68.714	49.8656	9.40033	15.1332	59.2898	12.2668
YDJK	13.283	-1.6191	0.811918	0.00584007	0.014854	10.234	35.6183	3.9168	3.36294	22.9262	3.63987
YDJL	121.021	-2.08389	0.400559	1.67e-08	1.38e-07	154.972	248.31	44.6516	36.1516	201.641	40.4016
YEAC	512.294	-0.265418	0.32786	0.394433	0.518827	425.442	702.189	503.701	417.845	563.816	460.773
MSRB	1602.32	0.0659018	0.331416	0.834146	0.88641	1308.49	1814.5	2045.36	1240.92	1561.49	1643.14
GAPA	113676	-0.335777	0.236071	0.14435	0.233872	123011	132049	92638.7	107005	127530	99822
YEAD	2390.18	-0.96556	0.287027	0.000463127	0.00153032	3061.43	3366.44	1270.61	1862.23	3213.93	1566.42
YEAE	181.539	-0.524279	0.312134	0.0785656	0.139449	198.832	235.081	130.821	161.421	216.956	146.121
MIPA	9691.81	0.563818	0.264584	0.027623	0.0573559	6530.75	8873.03	11888.3	11475.2	7701.89	11681.7
YEAG	147.188	-2.57738	0.534407	2.62e-08	2.08e-07	381.582	142.473	23.5008	41.196	262.028	32.3484
YEAH	14.3221	-1.45024	0.737677	0.0098878	0.0234674	32.164	15.265	3.13344	6.72588	23.7145	4.92966
CDGI	3.72257	0.289854	0.935505	0.591656	NA	0	5.08833	3.9168	5.88514	2.54416	4.90097
DGCJ	273.331	0.641812	0.275109	0.0155927	0.0349718	213.452	205.569	343.895	330.409	209.51	337.152
YEAK	429.962	-0.0241329	0.268908	0.926051	0.950603	391.816	475.25	432.415	420.367	433.533	426.391
YOAI	1.29234	-0.331932	1.12454	0.421525	NA	4.386	0	0.783361	0	2.193	0.39168
YEAL	65.234	0.263411	0.393329	0.470911	0.590642	67.252	49.8656	68.1524	75.6661	58.5588	71.9093
NIMR	92.5394	-1.07321	0.355129	0.00130583	0.00392569	131.58	126.191	61.1021	51.2848	128.885	56.1935
NIMT	80.561	1.19942	0.385473	0.000813047	0.00255025	51.17	39.689	123.771	107.614	45.4295	115.693
YEAO	129.384	-1.15263	0.32627	0.000197149	0.000719002	169.592	195.392	75.2026	77.3476	182.492	76.2751
YOAF	170.161	0.295796	0.383919	0.40851	0.533862	140.352	159.774	130.821	249.698	150.063	190.26
DGCP	312.622	1.41733	0.278678	1.24e-07	8.61e-07	166.668	158.756	444.166	480.9	162.712	462.533
YOAK	34.2577	0.583583	0.573144	0.229946	0.340303	11.696	37.6536	54.0519	33.6294	24.6748	43.8406
YOAJ	73.1232	0.671836	0.415214	0.0785835	0.139449	39.474	67.166	102.62	83.2327	53.32	92.9265
YEAQ	489.542	1.52196	0.38367	1.96e-05	8.98e-05	266.084	193.357	509.185	989.545	229.72	749.365
YOAG	11.1241	-0.35948	0.678666	0.500187	0.620258	10.234	16.2827	7.05025	10.9296	13.2583	8.9899
YEAR	24.8566	-0.420805	0.517468	0.353407	0.478322	26.316	32.5653	20.3674	20.1776	29.4407	20.2725
LEUE	381.785	0.870974	0.290558	0.00179521	0.00521688	299.71	224.904	477.067	525.459	262.307	501.263
DMLR	189.184	-0.868095	0.481294	0.0432324	0.0846754	141.814	370.43	162.939	81.5513	256.122	122.245
DMLA	45.6688	-0.900526	0.428935	0.0216108	0.0463537	61.404	62.0776	29.7677	29.4257	61.7408	29.5967
YEAV	4.05938	0.206298	0.876593	0.709357	NA	1.462	5.08833	5.48353	4.20367	3.27516	4.8436
YEAW	29.6442	-1.06899	0.539029	0.0219426	0.0470129	40.936	44.7773	21.9341	10.9296	42.8567	16.4318
YEAX	9.13793	-0.434817	0.71368	0.424521	0.548245	11.696	11.1943	8.61697	5.04441	11.4452	6.83069
RND	605.512	1.43734	0.258494	8.94e-09	7.84e-08	324.564	303.264	940.033	854.186	313.914	897.11
FADD	946.678	0.897579	0.330781	0.00421973	0.0111546	457.606	810.062	1305.86	1213.18	633.834	1259.52
YEAY	210.544	0.609026	0.321599	0.046654	0.0902244	140.352	184.198	290.627	226.998	162.275	258.813
TSAB	534.021	2.21411	0.27398	4.45e-17	1.48e-15	192.984	162.827	900.865	879.409	177.905	890.137
YOAA	268.044	0.801774	0.312581	0.00717826	0.0177856	209.066	169.95	396.381	296.779	189.508	346.58
YOAB	1672.06	0.0194333	0.301363	0.946357	0.963705	1282.17	2036.35	1663.86	1705.85	1659.26	1684.85
YOAC	123.86	-0.354519	0.382065	0.319834	0.441546	106.726	175.039	90.0865	123.588	140.882	106.837
YOAH	208.607	0.171635	0.299179	0.549686	0.662562	217.838	173.003	222.474	221.113	195.421	221.794
PABB	349.497	1.08846	0.27324	3.6e-05	0.000155594	201.756	229.992	490.384	475.856	215.874	483.12
NUDL	48.3726	-0.209645	0.421683	0.588203	0.694598	58.48	46.8126	47.0017	41.196	52.6463	44.0988
SDAA	4389.15	0.561461	0.255844	0.0236121	0.0500029	3346.52	3644.26	5919.07	4646.74	3495.39	5282.91
PDED	11.2084	0.24479	0.691367	0.648537	0.739734	5.848	13.2297	15.6672	10.0888	9.53883	12.878
YOAE	391.254	0.0714934	0.278135	0.789869	0.853798	365.5	395.872	357.213	446.43	380.686	401.821
YOAL	84.2476	0.134788	0.378588	0.703128	0.783912	64.328	94.6429	94.7867	83.2327	79.4855	89.0097
MANX	4569.36	-1.95998	0.29565	4.15e-12	5.92e-11	6194.49	8596.22	1971.72	1515	7395.36	1743.36
MANY	4883.01	-2.29001	0.233722	6.77e-24	6.49e-22	8374.34	7996.82	1530.69	1630.18	8185.58	1580.44
MANZ	3307.97	-2.02341	0.244406	1.38e-17	5.28e-16	5796.83	4945.86	1231.44	1257.74	5371.34	1244.59
YOBD	229.986	-0.58938	0.285221	0.031742	0.0649155	263.16	296.141	184.09	176.554	279.65	180.322
MNTP	81.0126	1.60577	0.4319	4.48e-05	0.000191361	46.784	24.424	129.255	123.588	35.604	126.421
RLMA	435.444	2.26095	0.30979	1.75e-14	3.56e-13	163.744	113.979	764.56	699.491	138.861	732.026
CSPC	16571.5	0.257547	0.266753	0.318236	0.440043	12772	17219.9	19255.8	17038.3	14996	18147.1
YOBF	381.569	0.179743	0.322511	0.558383	0.670351	283.628	426.402	460.616	355.631	355.015	408.123
YEBO	452.997	2.21996	0.294758	3.38e-15	8.1e-14	166.668	131.279	701.891	812.15	148.973	757.021
MGRB	334.162	1.49729	0.298921	1.62e-07	1.1e-06	178.364	152.65	560.886	444.749	165.507	502.818
YOBH	205.591	1.20206	0.298729	2.61e-05	0.000116749	112.574	125.173	282.793	301.824	118.873	292.309
KDGR	1713.05	0.883046	0.258896	0.000427085	0.00143347	1030.71	1319.91	2280.36	2221.22	1175.31	2250.79
YEBQ	89.7857	1.0657	0.417076	0.00538176	0.0138445	70.176	37.6536	138.655	112.658	53.9148	125.657
HTPX	3690.02	-0.868276	0.24144	0.000216913	0.000783627	5130.16	4512.33	2697.11	2420.48	4821.24	2558.79
PRC	3237.99	0.953338	0.232747	2.61e-05	0.000116749	2071.65	2247.01	4238.77	4394.52	2159.33	4316.64
PROQ	4720.23	1.47909	0.244964	4.88e-10	5.1e-09	2182.77	2620.49	7123.1	6954.56	2401.63	7038.83
MSRC	1364.96	-0.153434	0.278546	0.567903	0.677269	1214.92	1669.99	1196.98	1377.96	1442.46	1287.47
LETA	116.248	0.701349	0.344054	0.0309523	0.063546	76.024	94.6429	159.806	134.518	85.3335	147.162
LETB	412.42	0.794946	0.271824	0.00244625	0.00692501	308.482	280.876	571.853	488.467	294.679	530.16
RSMF	443.208	2.09972	0.284413	1.41e-14	2.98e-13	173.978	140.438	749.676	708.739	157.208	729.208
YEBV	8.04243	0.194855	0.747574	0.723655	0.799999	10.234	4.07066	8.61697	9.24808	7.15233	8.93253
YEBW	10.4146	-0.266413	0.676952	0.616754	0.716804	11.696	12.212	10.1837	7.56661	11.954	8.87515
PPHA	6.16407	-0.381879	0.821444	0.495475	0.616009	4.386	11.1943	2.35008	6.72588	7.79016	4.53798
RYEA	0	0	1.24794	NA	NA	0	0	0	0	0	0
SDSR	0	0	1.24794	NA	NA	0	0	0	0	0	0
YEBY	418.687	0.163853	0.261479	0.517697	0.634377	374.272	412.155	429.282	459.041	393.213	444.161
YEBZ	204.444	0.0714299	0.307656	0.808242	0.867298	204.68	193.357	238.142	181.599	199.018	209.87
YOBA	702.217	-0.0819671	0.25625	0.741566	0.816085	663.748	782.585	704.241	658.295	723.167	681.268
HOLE	238.955	0.712469	0.301171	0.0134922	0.0308198	165.206	187.251	267.909	335.453	176.228	301.681
YOBB	33.3472	-0.466443	0.469758	0.268872	0.385278	38.012	41.7243	25.0675	28.585	39.8682	26.8263
EXOX	284.855	-0.612637	0.272899	0.0200408	0.0433991	358.19	338.883	227.958	214.387	348.536	221.173
PTRB	274.282	-0.143346	0.277197	0.591964	0.697509	308.482	269.681	260.859	258.106	289.082	259.482
YEBE	147.368	-0.626593	0.374315	0.0733669	0.131717	187.136	179.109	143.355	79.8698	183.123	111.612
YEBF	174.974	0.468145	0.456112	0.256159	0.370792	203.218	79.3779	156.672	260.628	141.298	208.65
YEBG	511.978	0.488222	0.288338	0.0782417	0.139071	406.436	432.508	700.325	508.645	419.472	604.485
PURT	85.2905	1.1254	0.386622	0.00173039	0.00503612	58.48	41.7243	130.821	110.136	50.1022	120.479
EDA	3136.14	0.431396	0.23233	0.0568723	0.106545	2764.64	2530.94	3682.58	3566.4	2647.79	3624.49
EDD	440.849	-1.57744	0.318173	1.82e-07	1.22e-06	568.718	780.55	177.04	237.087	674.634	207.063
ZWF	8474.33	-0.284319	0.240196	0.224017	0.33346	9210.6	9492.79	6931.18	8262.74	9351.69	7596.96
YEBK	954.688	0.277386	0.383515	0.437894	0.560791	524.858	1173.37	1179.74	940.782	849.113	1060.26
PYKA	7448.47	-0.85226	0.259747	0.000700757	0.00222905	9713.53	9705.48	5908.89	4465.98	9709.5	5187.44
LPXM	976.895	0.951483	0.261036	0.000165023	0.000611143	577.49	718.472	1350.51	1261.1	647.981	1305.81
MEPM	835.981	0.826921	0.26457	0.00122782	0.00371154	533.63	643.165	1163.29	1003.84	588.397	1083.56
ZNUA	1237.59	0.1437	0.260533	0.569184	0.678172	1026.32	1316.86	1284.71	1322.48	1171.59	1303.59
ZNUC	224.147	1.27083	0.294833	6.8e-06	3.43e-05	116.96	133.314	324.311	322.001	125.137	323.156
ZNUB	212.526	1.04542	0.299701	0.00026783	0.000946243	146.2	121.102	296.11	286.691	133.651	291.4
RUVB	330.464	-0.128559	0.275316	0.628569	0.725695	371.348	321.582	332.145	296.779	346.465	314.462
RUVA	387.28	0.27541	0.2869	0.318438	0.440163	320.178	374.501	478.633	375.808	347.34	427.221
YOBI	0.19584	0.0472907	1.18556	0.866451	NA	0	0	0.783361	0	0	0.39168
YEBB	21.0637	-0.764751	0.559734	0.110146	0.187375	32.164	24.424	12.5338	15.1332	28.294	13.8335
RUVC	408.082	1.55711	0.280636	7.79e-09	6.88e-08	214.914	179.109	586.737	651.569	197.012	619.153
YEBC	7219.65	1.15986	0.262739	4.95e-06	2.55e-05	3782.19	4852.23	10869.1	9375.03	4317.21	10122.1
NUDB	98.3038	0.638569	0.526465	0.164127	0.260265	114.036	28.4946	112.804	137.88	71.2653	125.342
ASPS	8582.85	1.0798	0.226408	1.01e-06	5.89e-06	5299.75	5478.1	11841.3	11712.3	5388.92	11776.8
YECD	556.024	-0.729869	0.260521	0.00380698	0.01019	671.058	732.719	439.465	380.853	701.889	410.159
YECE	96.1464	-0.0258451	0.369346	0.940497	0.960033	103.802	90.5723	77.5527	112.658	97.1871	95.1056
YECN	94.7419	0.186603	0.355922	0.577767	0.685423	100.878	75.3073	101.054	101.729	88.0926	101.391
CMOA	527.648	1.65202	0.26872	1.81e-10	2.01e-09	261.698	223.887	839.763	785.246	242.792	812.505
CMOB	447.813	1.68369	0.31122	1.34e-08	1.13e-07	239.768	158.756	682.307	710.421	199.262	696.364
TORZ	115.325	-0.933847	0.348817	0.0045067	0.0118223	178.364	132.297	78.3361	72.3032	155.33	75.3196
TORY	17.0706	-0.361328	0.60368	0.471443	0.591085	14.62	25.4416	16.4506	11.7703	20.0308	14.1104
MICL	0	0	1.24794	NA	NA	0	0	0	0	0	0
CUTC	478.309	-0.466314	0.258597	0.0627732	0.115789	593.572	526.133	403.431	390.101	559.853	396.766
YECM	366.787	-0.274159	0.27493	0.301577	0.422494	419.594	388.748	360.346	298.461	404.171	329.403
ARGS	4769.58	1.89497	0.238977	3.22e-16	8.81e-15	2043.88	1826.71	7879.04	7328.68	1935.29	7603.86
YECV	6.73324	0.577045	0.796789	0.304484	0.425634	4.386	4.07066	11.7504	6.72588	4.22833	9.23815
YECT	33.2642	1.6869	0.533906	0.000272538	0.00096103	13.158	12.212	56.402	51.2848	12.685	53.8434
FLHE	2.18544	0.580953	1.0658	0.243761	NA	1.462	0	3.9168	3.36294	0.731	3.63987
FLHA	28.1357	0.0374324	0.548144	0.936792	0.957921	39.474	16.2827	28.201	28.585	27.8783	28.393
FLHB	13.2812	-0.430863	0.652663	0.410646	0.535071	20.468	12.212	7.83361	12.611	16.34	10.2223
[truncated: 2,640 more rows]
